# Supplementary material for: Comparative genomic analysis of the WRKY III gene family in populus, grape, arabidopsis and rice
Source: Biol Direct. 2015 Sep 8;10:48. doi: 10.1186/s13062-015-0076-3 (PMC4563840; doi:10.1186/s13062-015-0076-3)
Supplement: Additional file 1: Table S1. — Detailed information about the 20 motifs in WRKY III proteins of poplar, grape, Arabidopsis, rice. (XLS 36 kb) [file 13062_2015_76_MOESM1_ESM.xls]

## Sheet: Sheet1
Table S1. Detailed information for the 20 motifs in the WRKY III proteins of poplar, grape, Arabidopsis and rice
Motif	Length	Best possible match	function
1	28	DDGYRWRKYGQKDIKNAKYPRSYYRCTH	DNA -binding domain
2	28	GCWATKQVQRIDEDPPMFIITYRGKHTC	DNA -binding domain
3	28	MCWEQKKLINELVHGMECAKQLKIHLNN	NO
4	27	DGYQWRKYGQKMIKGCPNPRSYYRCTY	DNA -binding domain
5	25	ESREDLVKKILRCFEKALSILNWGG	NO
6	28	KDCSKKRKTMPRWTEQVRVCPGTGLEGP	NO
7	31	FVGNFSPTFISPATSESNYFSVSPCQMNNFG	NO
8	36	ISAPTSATNSPIVDLDFPLDQVEFDPNFPFDNPGFF	NO
9	34	KDDRNCPATKQVQQKDTADPPLFRVTYINEHTCN	DNA -binding domain
10	20	KDRRGCYKRRKNSHSWTIES	NO
11	37	VHDDTYGSEMIKFDQVVPESVMPQLATIDEQAITMED	NO
12	35	NCLVKKKVEHCPDGRIVEIIYKGKHNHERPQKKRF	DNA -binding domain
13	20	EKPVREPRIVFQTTSEVDIL	NO
14	27	HIMNQECDINDYLVDDDPFWASQFPPF	NO
15	28	QILYNFQNCLKVKTEDLDNKEMIFPFFF	NO
16	28	RPRRRKDDAEKRTVRVPAQRFGNTDIPP	NO
17	39	RYGKEADYPIIDMADAMFNSGSSSTNSMEFIFPHIEEEK	NO
18	23	AVPIGVPESPISINGSPRSEEFD	NO
19	20	EKQEKKQKNTNNNCQQQQHQ	NO
20	22	FDHGDVISGVNSSCTTSSHSLD	NO
The motif numbers are consistent with the numbers shown in Figure 4.
