# Supplementary material for: Comparative genomic analysis of the WRKY III gene family in populus, grape, arabidopsis and rice
Source: Biol Direct. 2015 Sep 8;10:48. doi: 10.1186/s13062-015-0076-3 (PMC4563840; doi:10.1186/s13062-015-0076-3)
Supplement: Additional file 2: Table S2. — The function prediction of WRKY III genes of Populus, Grape, Arabidopsis, Rice. (XLS 169 kb) [file 13062_2015_76_MOESM2_ESM.xls]

## Sheet: 1
Table S2. The function prediction of WRKY III genes of Populus, Grape, Arabidopsis, Rice
Name	Gene Identifier	Predicted Function
PtrWRKY41	Potri.001G092900.1	sequence-specific DNA binding transcription factor activity; Molecular Function	sequence-specific DNA binding;	regulation of transcription, DNA-dependent; Biological Process
PtrWRKY63	Potri.002G168700.1	sequence-specific DNA binding transcription factor activity; Molecular Function	sequence-specific DNA binding;	regulation of transcription, DNA-dependent; Biological Process
PtrWRKY53	Potri.003G138600.1	sequence-specific DNA binding transcription factor activity; Molecular Function	sequence-specific DNA binding;	regulation of transcription, DNA-dependent; Biological Process
PtrWRKY89	Potri.006G109100.1	sequence-specific DNA binding transcription factor activity; Molecular Function	sequence-specific DNA binding;	regulation of transcription, DNA-dependent; Biological Process
PtrWRKY30	Potri.012G031700.1	sequence-specific DNA binding transcription factor activity; Molecular Function	sequence-specific DNA binding;	regulation of transcription, DNA-dependent; Biological Process
PtrWRKY90	Potri.013G090400.1	sequence-specific DNA binding transcription factor activity; Molecular Function	sequence-specific DNA binding;	regulation of transcription, DNA-dependent; Biological Process
PtrWRKY54	Potri.013G090300.1	sequence-specific DNA binding transcription factor activity; Molecular Function	sequence-specific DNA binding;	regulation of transcription, DNA-dependent; Biological Process
PtrWRKY64	Potri.014G096200.1	sequence-specific DNA binding transcription factor activity; Molecular Function	sequence-specific DNA binding;	regulation of transcription, DNA-dependent; Biological Process
PtrWRKY62	Potri.016G137900.1	sequence-specific DNA binding transcription factor activity; Molecular Function	sequence-specific DNA binding;	regulation of transcription, DNA-dependent; Biological Process
PtrWRKY55	Potri.019G059300.1	sequence-specific DNA binding transcription factor activity; Molecular Function	sequence-specific DNA binding;	regulation of transcription, DNA-dependent; Biological Process
VvWRKY6	GSVIVT01019511001	sequence-specific DNA binding transcription factor activity; Molecular Function	sequence-specific DNA binding;	regulation of transcription, DNA-dependent; Biological Process
VvWRKY27	GSVIVT01030174001	sequence-specific DNA binding transcription factor activity; Molecular Function	sequence-specific DNA binding;	regulation of transcription, DNA-dependent; Biological Process
VvWRKY41	GSVIVT01032662001	sequence-specific DNA binding transcription factor activity; Molecular Function	sequence-specific DNA binding;	regulation of transcription, DNA-dependent; Biological Process
VvWRKY42	GSVIVT01032661001	sequence-specific DNA binding transcription factor activity; Molecular Function	sequence-specific DNA binding;	regulation of transcription, DNA-dependent; Biological Process
VvWRKY48	GSVIVT01027069001	sequence-specific DNA binding transcription factor activity; Molecular Function	sequence-specific DNA binding;	regulation of transcription, DNA-dependent; Biological Process
VvWRKY52	GSVIVT01028718001	sequence-specific DNA binding transcription factor activity; Molecular Function	sequence-specific DNA binding;	regulation of transcription, DNA-dependent; Biological Process
AtWRKY30	AT5G24110.1	sequence-specific DNA binding transcription factor activity; Molecular Function	sequence-specific DNA binding;	regulation of transcription, DNA-dependent; Biological Process
AtWRKY38	AT5G22570.1	sequence-specific DNA binding transcription factor activity; Molecular Function	sequence-specific DNA binding;	regulation of transcription, DNA-dependent; Biological Process	defense response to bacterium
AtWRKY41	AT4G11070.1	sequence-specific DNA binding transcription factor activity; Molecular Function	sequence-specific DNA binding;	regulation of transcription, DNA-dependent; Biological Process
AtWRKY46	AT2G46400.1	sequence-specific DNA binding transcription factor activity; Molecular Function	sequence-specific DNA binding;	regulation of transcription, DNA-dependent; Biological Process	nucleolus; Cellular Component
AtWRKY53	AT4G23810.1	sequence-specific DNA binding transcription factor activity; Molecular Function	sequence-specific DNA binding;	regulation of transcription, DNA-dependent; Biological Process	nucleus; Cellular Component	protein binding
AtWRKY54	AT2G40750.1	sequence-specific DNA binding transcription factor activity; Molecular Function	sequence-specific DNA binding;	regulation of transcription, DNA-dependent; Biological Process
AtWRKY55	AT2G40740.1	sequence-specific DNA binding transcription factor activity; Molecular Function	sequence-specific DNA binding;	regulation of transcription, DNA-dependent; Biological Process
AtWRKY62	AT5G01900.1	sequence-specific DNA binding transcription factor activity; Molecular Function	sequence-specific DNA binding;	regulation of transcription, DNA-dependent; Biological Process	defense response to bacterium
AtWRKY63	AT1G66600.1	sequence-specific DNA binding transcription factor activity; Molecular Function	sequence-specific DNA binding;	regulation of transcription, DNA-dependent; Biological Process	nucleus; Cellular Component
AtWRKY64	AT1G66560.1	sequence-specific DNA binding transcription factor activity; Molecular Function	sequence-specific DNA binding;	regulation of transcription, DNA-dependent; Biological Process
AtWRKY66	AT1G80590.1	sequence-specific DNA binding transcription factor activity; Molecular Function	sequence-specific DNA binding;	regulation of transcription, DNA-dependent; Biological Process
AtWRKY67	AT1G66550.1	sequence-specific DNA binding transcription factor activity; Molecular Function	sequence-specific DNA binding;	regulation of transcription, DNA-dependent; Biological Process
AtWRKY70	AT3G56400.1	sequence-specific DNA binding transcription factor activity; Molecular Function	sequence-specific DNA binding;	regulation of transcription, DNA-dependent; Biological Process	defense response to bacterium
OsWRKY77	LOC_Os01g40260.1	sequence-specific DNA binding transcription factor activity; Molecular Function	sequence-specific DNA binding;	regulation of transcription, DNA-dependent; Biological Process	biosynthetic process	nucleobase, nucleoside, nucleotide and nucleic acid metabolic process;	protein binding	signal transduction	response to stress	response to biotic stimulus
OsWRKY11	LOC_Os01g43650.1	sequence-specific DNA binding transcription factor activity; Molecular Function	sequence-specific DNA binding;	regulation of transcription, DNA-dependent; Biological Process	biosynthetic process	nucleobase, nucleoside, nucleotide and nucleic acid metabolic process;
OsWRKY17	LOC_Os01g74140.1	sequence-specific DNA binding transcription factor activity; Molecular Function	sequence-specific DNA binding;	regulation of transcription, DNA-dependent; Biological Process	biosynthetic process	nucleobase, nucleoside, nucleotide and nucleic acid metabolic process;
OsWRKY20	LOC_Os01g60540.1	sequence-specific DNA binding transcription factor activity; Molecular Function	sequence-specific DNA binding;	regulation of transcription, DNA-dependent; Biological Process	biosynthetic process	nucleobase, nucleoside, nucleotide and nucleic acid metabolic process;	protein binding	signal transduction	response to stress
OsWRKY21	LOC_Os01g60640.1	sequence-specific DNA binding transcription factor activity; Molecular Function	sequence-specific DNA binding;	regulation of transcription, DNA-dependent; Biological Process	biosynthetic process	nucleobase, nucleoside, nucleotide and nucleic acid metabolic process;	nucleolus; Cellular Component
OsWRKY32	LOC_Os02g53100.1	sequence-specific DNA binding transcription factor activity; Molecular Function	sequence-specific DNA binding;	regulation of transcription, DNA-dependent; Biological Process	biosynthetic process	nucleobase, nucleoside, nucleotide and nucleic acid metabolic process;
OsWRKY55	LOC_Os03g20550.1	sequence-specific DNA binding transcription factor activity; Molecular Function	sequence-specific DNA binding;	regulation of transcription, DNA-dependent; Biological Process	biosynthetic process	nucleobase, nucleoside, nucleotide and nucleic acid metabolic process;
OsWRKY80	LOC_Os03g63810.1	sequence-specific DNA binding transcription factor activity; Molecular Function	sequence-specific DNA binding;	regulation of transcription, DNA-dependent; Biological Process	biosynthetic process	nucleobase, nucleoside, nucleotide and nucleic acid metabolic process;	nucleus; Cellular Component
OsWRKY68	LOC_Os04g51560.1	sequence-specific DNA binding transcription factor activity; Molecular Function	sequence-specific DNA binding;	regulation of transcription, DNA-dependent; Biological Process	biosynthetic process	nucleobase, nucleoside, nucleotide and nucleic acid metabolic process;	nucleus; Cellular Component	response to stress;	response to biotic stimulus;	protein binding; Molecular Function
OsWRKY5	LOC_Os05g04640.1	sequence-specific DNA binding transcription factor activity; Molecular Function	sequence-specific DNA binding;	regulation of transcription, DNA-dependent; Biological Process	biosynthetic process	nucleobase, nucleoside, nucleotide and nucleic acid metabolic process;
OsWRKY53	LOC_Os05g27730.1	sequence-specific DNA binding transcription factor activity; Molecular Function	sequence-specific DNA binding;	regulation of transcription, DNA-dependent; Biological Process	biosynthetic process	nucleobase, nucleoside, nucleotide and nucleic acid metabolic process;	response to stress; Biological Process	cellular process; Biological Process
OsWRKY48	LOC_Os05g40060.1	sequence-specific DNA binding transcription factor activity; Molecular Function	sequence-specific DNA binding;	regulation of transcription, DNA-dependent; Biological Process	biosynthetic process	nucleobase, nucleoside, nucleotide and nucleic acid metabolic process;	protein binding; Molecular Function	signal transduction; Biological Process	response to stress; Biological Process	response to biotic stimulus; Biological Process
OsWRKY84	LOC_Os05g40070.1	sequence-specific DNA binding transcription factor activity; Molecular Function	sequence-specific DNA binding;	regulation of transcription, DNA-dependent; Biological Process	biosynthetic process	nucleobase, nucleoside, nucleotide and nucleic acid metabolic process;	protein binding; Molecular Function	response to stress; Biological Process	response to biotic stimulus; Biological Process	DNA binding; Molecular Function	nucleus; Cellular Component	multicellular organismal development; Biological Process	plastid; Cellular Component
OsWRKY54	LOC_Os05g40080.1	sequence-specific DNA binding transcription factor activity; Molecular Function	sequence-specific DNA binding;	regulation of transcription, DNA-dependent; Biological Process	biosynthetic process	nucleobase, nucleoside, nucleotide and nucleic acid metabolic process;	protein binding; Molecular Function	signal transduction; Biological Process	response to stress; Biological Process	response to biotic stimulus; Biological Process
OsWRKY49	LOC_Os05g49100.1	sequence-specific DNA binding transcription factor activity; Molecular Function	sequence-specific DNA binding;	regulation of transcription, DNA-dependent; Biological Process	biosynthetic process	nucleobase, nucleoside, nucleotide and nucleic acid metabolic process;	response to biotic stimulus; Biological Process
OsWRKY19	LOC_Os05g49620.1	sequence-specific DNA binding transcription factor activity; Molecular Function	sequence-specific DNA binding;	regulation of transcription, DNA-dependent; Biological Process	biosynthetic process	nucleobase, nucleoside, nucleotide and nucleic acid metabolic process;
OsWRKY31	LOC_Os06g30860.1	sequence-specific DNA binding transcription factor activity; Molecular Function	sequence-specific DNA binding;	regulation of transcription, DNA-dependent; Biological Process	biosynthetic process	nucleobase, nucleoside, nucleotide and nucleic acid metabolic process;	protein binding; Molecular Function	signal transduction; Biological Process	response to stress; Biological Process	response to biotic stimulus; Biological Process	nucleus; Cellular Component
OsWRKY87	LOC_Os07g39480.1	sequence-specific DNA binding transcription factor activity; Molecular Function	sequence-specific DNA binding;	regulation of transcription, DNA-dependent; Biological Process	biosynthetic process	nucleobase, nucleoside, nucleotide and nucleic acid metabolic process;	response to stress; Biological Process
OsWRKY88	LOC_Os07g40570.1	sequence-specific DNA binding transcription factor activity; Molecular Function	sequence-specific DNA binding;	regulation of transcription, DNA-dependent; Biological Process	biosynthetic process	nucleobase, nucleoside, nucleotide and nucleic acid metabolic process;
OsWRKY89	LOC_Os08g17400.1	sequence-specific DNA binding transcription factor activity; Molecular Function	sequence-specific DNA binding;	regulation of transcription, DNA-dependent; Biological Process	biosynthetic process	nucleobase, nucleoside, nucleotide and nucleic acid metabolic process;
OsWRKY69	LOC_Os08g29660.1	sequence-specific DNA binding transcription factor activity; Molecular Function	sequence-specific DNA binding;	regulation of transcription, DNA-dependent; Biological Process	biosynthetic process	nucleobase, nucleoside, nucleotide and nucleic acid metabolic process;	protein binding	response to stress	response to biotic stimulus	plastid; Cellular Component	DNA binding	multicellular organismal development	nucleus; Cellular Component
OsWRKY90	LOC_Os09g30400.3	sequence-specific DNA binding transcription factor activity; Molecular Function	sequence-specific DNA binding;	regulation of transcription, DNA-dependent; Biological Process	biosynthetic process	nucleobase, nucleoside, nucleotide and nucleic acid metabolic process;	cellular process
OsWRKY18	LOC_Os10g18099.1	sequence-specific DNA binding transcription factor activity; Molecular Function	sequence-specific DNA binding;	regulation of transcription, DNA-dependent; Biological Process	biosynthetic process	nucleobase, nucleoside, nucleotide and nucleic acid metabolic process;	signal transduction	nucleus; Cellular Component
OsWRKY72	LOC_Os11g29870.1	sequence-specific DNA binding transcription factor activity; Molecular Function	sequence-specific DNA binding;	regulation of transcription, DNA-dependent; Biological Process	biosynthetic process	nucleobase, nucleoside, nucleotide and nucleic acid metabolic process;	response to stress	nucleus; Cellular Component
OsWRKY97	LOC_Os12g02420.1	sequence-specific DNA binding transcription factor activity; Molecular Function	sequence-specific DNA binding;	regulation of transcription, DNA-dependent; Biological Process	biosynthetic process	nucleobase, nucleoside, nucleotide and nucleic acid metabolic process;
OsWRKY64	LOC_Os12g02450.1	sequence-specific DNA binding transcription factor activity; Molecular Function	sequence-specific DNA binding;	regulation of transcription, DNA-dependent; Biological Process	biosynthetic process	nucleobase, nucleoside, nucleotide and nucleic acid metabolic process;	protein binding	signal transduction	response to stress	response to biotic stimulus	cellular process
OsWRKY96	LOC_Os12g32250.1	sequence-specific DNA binding transcription factor activity; Molecular Function	sequence-specific DNA binding;	regulation of transcription, DNA-dependent; Biological Process	biosynthetic process	nucleobase, nucleoside, nucleotide and nucleic acid metabolic process;
OsWRKY94	LOC_Os12g40570.1	sequence-specific DNA binding transcription factor activity; Molecular Function	sequence-specific DNA binding;	regulation of transcription, DNA-dependent; Biological Process	biosynthetic process	nucleobase, nucleoside, nucleotide and nucleic acid metabolic process;	protein binding	nucleus; Cellular Component
