# Supplementary material for: Comparative genomic analysis of the WRKY III gene family in populus, grape, arabidopsis and rice
Source: Biol Direct. 2015 Sep 8;10:48. doi: 10.1186/s13062-015-0076-3 (PMC4563840; doi:10.1186/s13062-015-0076-3)
Supplement: Additional file 3: Table S3. — Synteny data in Populus, Grape, Arabidopsis, Rice, Clade1, Clade2, Clade3, Clade4. (XLS 95 kb) [file 13062_2015_76_MOESM3_ESM.xls]

## Sheet: Sheet1
Table S3. Synteny data for Populus, Grape, Arabidopsis, Rice, Clade1, Clade2, Clade3, Clade4
a. Populus synteny data
Segment1	Segment2		Number of homologs	Expected value
POPTR_0001s10490	POPTR_0003s13840	PtrWRKY41/53	21	8.1251e-28
POPTR_0016s14490	POPTR_0006s10950	PtrWRKY62/89	18	1.26488e-23
POPTR_0014s09190	POPTR_0002s17010	PtrWRKY64/63	15	9.18314e-20
POPTR_0014s09190	POPTR_0003s13840	PtrWRKY64/53	7	4.93886e-07
POPTR_0002s17010	POPTR_0003s13840	PtrWRKY63/53	6	9.59093e-06
POPTR_0001s10490	POPTR_0014s09190	PtrWRKY41/64	5	3.19166e-05
POPTR_0001s10490	POPTR_0002s17010	PtrWRKY41/63	5	0.000180387
POPTR_0013s09460	POPTR_0019s08730	PtrWRKY90/55	5	0.000129991
Pair of Segments	Homologous genes
POPTR_0001s10490 - POPTR_0003s13840	POPTR_0001s10340/POPTR_0003s13700
POPTR_0001s10490 - POPTR_0003s13840	POPTR_0001s10350/POPTR_0003s13710
POPTR_0001s10490 - POPTR_0003s13840	POPTR_0001s10370/POPTR_0003s13730
POPTR_0001s10490 - POPTR_0003s13840	POPTR_0001s10380/POPTR_0003s13740
POPTR_0001s10490 - POPTR_0003s13840	POPTR_0001s10390/POPTR_0003s13750
POPTR_0001s10490 - POPTR_0003s13840	POPTR_0001s10400/POPTR_0003s13760
POPTR_0001s10490 - POPTR_0003s13840	POPTR_0001s10410/POPTR_0003s13780
POPTR_0001s10490 - POPTR_0003s13840	POPTR_0001s10420/POPTR_0003s13790
POPTR_0001s10490 - POPTR_0003s13840	POPTR_0001s10460/POPTR_0003s13820
POPTR_0001s10490 - POPTR_0003s13840	POPTR_0001s10480/POPTR_0003s13830
POPTR_0001s10490 - POPTR_0003s13840	POPTR_0001s10490/POPTR_0003s13840	PtrWRKY41/53
POPTR_0001s10490 - POPTR_0003s13840	POPTR_0001s10520/POPTR_0003s13880
POPTR_0001s10490 - POPTR_0003s13840	POPTR_0001s10530/POPTR_0003s13900
POPTR_0001s10490 - POPTR_0003s13840	POPTR_0001s10540/POPTR_0003s13910
POPTR_0001s10490 - POPTR_0003s13840	POPTR_0001s10550/POPTR_0003s13920
POPTR_0001s10490 - POPTR_0003s13840	POPTR_0001s10560/POPTR_0003s13940
POPTR_0001s10490 - POPTR_0003s13840	POPTR_0001s10590/POPTR_0003s13950
POPTR_0001s10490 - POPTR_0003s13840	POPTR_0001s10600/POPTR_0003s13960
POPTR_0001s10490 - POPTR_0003s13840	POPTR_0001s10610/POPTR_0003s13970
POPTR_0001s10490 - POPTR_0003s13840	POPTR_0001s10620/POPTR_0003s13980
POPTR_0001s10490 - POPTR_0003s13840	POPTR_0001s10630/POPTR_0003s13990
POPTR_0016s14490 - POPTR_0006s10950	POPTR_0016s14340/POPTR_0006s10870
POPTR_0016s14490 - POPTR_0006s10950	POPTR_0016s14350/POPTR_0006s10880
POPTR_0016s14490 - POPTR_0006s10950	POPTR_0016s14390/POPTR_0006s10890
POPTR_0016s14490 - POPTR_0006s10950	POPTR_0016s14400/POPTR_0006s10900
POPTR_0016s14490 - POPTR_0006s10950	POPTR_0016s14410/POPTR_0006s10910
POPTR_0016s14490 - POPTR_0006s10950	POPTR_0016s14420/POPTR_0006s10920
POPTR_0016s14490 - POPTR_0006s10950	POPTR_0016s14430/POPTR_0006s10930
POPTR_0016s14490 - POPTR_0006s10950	POPTR_0016s14470/POPTR_0006s10940
POPTR_0016s14490 - POPTR_0006s10950	POPTR_0016s14490/POPTR_0006s10950	PtrWRKY62/89
POPTR_0016s14490 - POPTR_0006s10950	POPTR_0016s14500/POPTR_0006s10960
POPTR_0016s14490 - POPTR_0006s10950	POPTR_0016s14510/POPTR_0006s10980
POPTR_0016s14490 - POPTR_0006s10950	POPTR_0016s14520/POPTR_0006s10990
POPTR_0016s14490 - POPTR_0006s10950	POPTR_0016s14530/POPTR_0006s11010
POPTR_0016s14490 - POPTR_0006s10950	POPTR_0016s14540/POPTR_0006s11020
POPTR_0016s14490 - POPTR_0006s10950	POPTR_0016s14550/POPTR_0006s11040
POPTR_0016s14490 - POPTR_0006s10950	POPTR_0016s14580/POPTR_0006s11070
POPTR_0016s14490 - POPTR_0006s10950	POPTR_0016s14590/POPTR_0006s11080
POPTR_0016s14490 - POPTR_0006s10950	POPTR_0016s14600/POPTR_0006s11090
POPTR_0014s09190 - POPTR_0002s17010	POPTR_0014s09060/POPTR_0002s16930
POPTR_0014s09190 - POPTR_0002s17010	POPTR_0014s09110/POPTR_0002s16950
POPTR_0014s09190 - POPTR_0002s17010	POPTR_0014s09120/POPTR_0002s16960
POPTR_0014s09190 - POPTR_0002s17010	POPTR_0014s09130/POPTR_0002s16970
POPTR_0014s09190 - POPTR_0002s17010	POPTR_0014s09150/POPTR_0002s16980
POPTR_0014s09190 - POPTR_0002s17010	POPTR_0014s09160/POPTR_0002s17000
POPTR_0014s09190 - POPTR_0002s17010	POPTR_0014s09190/POPTR_0002s17010	PtrWRKY64/63
POPTR_0014s09190 - POPTR_0002s17010	POPTR_0014s09220/POPTR_0002s17040
POPTR_0014s09190 - POPTR_0002s17010	POPTR_0014s09240/POPTR_0002s17050
POPTR_0014s09190 - POPTR_0002s17010	POPTR_0014s09250/POPTR_0002s17060
POPTR_0014s09190 - POPTR_0002s17010	POPTR_0014s09280/POPTR_0002s17070
POPTR_0014s09190 - POPTR_0002s17010	POPTR_0014s09290/POPTR_0002s17080
POPTR_0014s09190 - POPTR_0002s17010	POPTR_0014s09310/POPTR_0002s17090
POPTR_0014s09190 - POPTR_0002s17010	POPTR_0014s09330/POPTR_0002s17100
POPTR_0014s09190 - POPTR_0002s17010	POPTR_0014s09340/POPTR_0002s17110
POPTR_0014s09190 - POPTR_0003s13840	POPTR_0014s09100/POPTR_0003s13690
POPTR_0014s09190 - POPTR_0003s13840	POPTR_0014s09110/POPTR_0003s13730
POPTR_0014s09190 - POPTR_0003s13840	POPTR_0014s09140/POPTR_0003s13750
POPTR_0014s09190 - POPTR_0003s13840	POPTR_0014s09150/POPTR_0003s13760
POPTR_0014s09190 - POPTR_0003s13840	POPTR_0014s09160/POPTR_0003s13800
POPTR_0014s09190 - POPTR_0003s13840	POPTR_0014s09190/POPTR_0003s13840	PtrWRKY64/53
POPTR_0014s09190 - POPTR_0003s13840	POPTR_0014s09280/POPTR_0003s13900
POPTR_0002s17010 - POPTR_0003s13840	POPTR_0002s16950/POPTR_0003s13730
POPTR_0002s17010 - POPTR_0003s13840	POPTR_0002s16980/POPTR_0003s13760
POPTR_0002s17010 - POPTR_0003s13840	POPTR_0002s17000/POPTR_0003s13800
POPTR_0002s17010 - POPTR_0003s13840	POPTR_0002s17010/POPTR_0003s13840	PtrWRKY63/53
POPTR_0002s17010 - POPTR_0003s13840	POPTR_0002s17070/POPTR_0003s13900
POPTR_0002s17010 - POPTR_0003s13840	POPTR_0002s17150/POPTR_0003s13970
POPTR_0001s10490 - POPTR_0014s09190	POPTR_0001s10370/POPTR_0014s09110
POPTR_0001s10490 - POPTR_0014s09190	POPTR_0001s10390/POPTR_0014s09140
POPTR_0001s10490 - POPTR_0014s09190	POPTR_0001s10400/POPTR_0014s09150
POPTR_0001s10490 - POPTR_0014s09190	POPTR_0001s10490/POPTR_0014s09190	PtrWRKY41/64
POPTR_0001s10490 - POPTR_0014s09190	POPTR_0001s10530/POPTR_0014s09280
POPTR_0001s10490 - POPTR_0002s17010	POPTR_0001s10370/POPTR_0002s16950
POPTR_0001s10490 - POPTR_0002s17010	POPTR_0001s10400/POPTR_0002s16980
POPTR_0001s10490 - POPTR_0002s17010	POPTR_0001s10490/POPTR_0002s17010	PtrWRKY41/63
POPTR_0001s10490 - POPTR_0002s17010	POPTR_0001s10530/POPTR_0002s17070
POPTR_0001s10490 - POPTR_0002s17010	POPTR_0001s10610/POPTR_0002s17150
POPTR_0013s09460 - POPTR_0019s08730	POPTR_0013s09350/POPTR_0019s08590
POPTR_0013s09460 - POPTR_0019s08730	POPTR_0013s09370/POPTR_0019s08600
POPTR_0013s09460 - POPTR_0019s08730	POPTR_0013s09390/POPTR_0019s08640
POPTR_0013s09460 - POPTR_0019s08730	POPTR_0013s09400/POPTR_0019s08670
POPTR_0013s09460 - POPTR_0019s08730	POPTR_0013s09460/POPTR_0019s08730	PtrWRKY90/55
b. Grape synteny data
Segment 1	Segment 2		Number of homologs	Expected value
GSVIVT01019511001	GSVIVT01027069001	VvWRKY6/48	9	5.35556e-11
GSVIVT01032662001	GSVIVT01030174001	VvWRKY41/27	5	3.59417e-07
Pair of Segments	Homologous genes
GSVIVT01019511001 - GSVIVT01027069001	GSVIVT01019491001/GSVIVT01027053001
GSVIVT01019511001 - GSVIVT01027069001	GSVIVT01019492001/GSVIVT01027054001
GSVIVT01019511001 - GSVIVT01027069001	GSVIVT01019500001/GSVIVT01027056001
GSVIVT01019511001 - GSVIVT01027069001	GSVIVT01019501001/GSVIVT01027058001
GSVIVT01019511001 - GSVIVT01027069001	GSVIVT01019502001/GSVIVT01027060001
GSVIVT01019511001 - GSVIVT01027069001	GSVIVT01019508001/GSVIVT01027064001
GSVIVT01019511001 - GSVIVT01027069001	GSVIVT01019510001/GSVIVT01027068001
GSVIVT01019511001 - GSVIVT01027069001	GSVIVT01019511001/GSVIVT01027069001	VvWRKY6/48
GSVIVT01019511001 - GSVIVT01027069001	GSVIVT01019517001/GSVIVT01027078001
GSVIVT01032662001 - GSVIVT01030174001	GSVIVT01032671001/GSVIVT01030180001
GSVIVT01032662001 - GSVIVT01030174001	GSVIVT01032670001/GSVIVT01030179001
GSVIVT01032662001 - GSVIVT01030174001	GSVIVT01032664001/GSVIVT01030176001
GSVIVT01032662001 - GSVIVT01030174001	GSVIVT01032662001/GSVIVT01030174001	VvWRKY41/27
GSVIVT01032662001 - GSVIVT01030174001	GSVIVT01032658001/GSVIVT01030171001
c. Arabidopsis synteny data
Segment 1	Segment 2		Number of homologs	Expected value
AT4G11070	AT4G23810	AtWRKY41/53	10	7.06568e-11
AT2G40740	AT3G56400	AtWRKY55/70	7	1.62863e-06
AT2G46400	AT4G11070	AtWRKY46/41	3	0.00191861
Pair of Segments	Homologous genes
AT4G11070 - AT4G23810	AT4G10960/AT4G23920
AT4G11070 - AT4G23810	AT4G10970/AT4G23910
AT4G11070 - AT4G23810	AT4G11010/AT4G23900
AT4G11070 - AT4G23810	AT4G11020/AT4G23870
AT4G11070 - AT4G23810	AT4G11030/AT4G23850
AT4G11070 - AT4G23810	AT4G11070/AT4G23810	AtWRKY41/53
AT4G11070 - AT4G23810	AT4G11080/AT4G23800
AT4G11070 - AT4G23810	AT4G11090/AT4G23790
AT4G11070 - AT4G23810	AT4G11140/AT4G23750
AT4G11070 - AT4G23810	AT4G11180/AT4G23690
AT2G40740 - AT3G56400	AT2G40590/AT3G56340
AT2G40740 - AT3G56400	AT2G40670/AT3G56380
AT2G40740 - AT3G56400	AT2G40740/AT3G56400	AtWRKY55/70
AT2G40740 - AT3G56400	AT2G40790/AT3G56420
AT2G40740 - AT3G56400	AT2G40800/AT3G56430
AT2G40740 - AT3G56400	AT2G40810/AT3G56440
AT2G40740 - AT3G56400	AT2G40820/AT3G56480
AT2G46400 - AT4G11070	AT2G46310/AT4G11140
AT2G46400 - AT4G11070	AT2G46340/AT4G11110
AT2G46400 - AT4G11070	AT2G46400/AT4G11070	AtWRKY46/41
d. Rice synteny data
Segment 1	Segment 2		Number of homologs	Expected value
LOC_Os12g02420	LOC_Os12g02450	OsWRKY97/64	6	1.61128e-05
LOC_Os01g60640	LOC_Os05g40060	OsWRKY21/48	5	2.16219e-05
LOC_Os01g60640	LOC_Os05g40070	OsWRKY21/84	5	1.30871e-05
LOC_Os01g60640	LOC_Os05g40080	OsWRKY21/54	5	1.12473e-05
LOC_Os01g60540	LOC_Os05g40070	OsWRKY20/84	4	0.000689782
LOC_Os01g60540	LOC_Os05g40080	OsWRKY20/54	4	0.000712715
LOC_Os01g60540	LOC_Os07g40570	OsWRKY20/88	4	0.00229227
LOC_Os01g74140	LOC_Os04g51560	OsWRKY17/68	4	0.000580679
LOC_Os01g74140	LOC_Os12g40570	OsWRKY17/94	4	3.25513e-05
LOC_Os10g18099	LOC_Os12g40570	OsWRKY18/94	4	0.00108372
LOC_Os01g43650	LOC_Os01g60640	OsWRKY11/21	3	0.00276385
LOC_Os01g43650	LOC_Os01g74140	OsWRKY11/17	3	0.00227104
LOC_Os01g43650	LOC_Os04g51560	OsWRKY11/68	3	0.00174423
LOC_Os01g60540	LOC_Os01g74140	OsWRKY20/17	3	0.0027176
LOC_Os01g60540	LOC_Os03g63810	OsWRKY20/80	3	0.000627746
LOC_Os01g60540	LOC_Os05g40060	OsWRKY20/48	3	0.00355694
LOC_Os01g60540	LOC_Os12g40570	OsWRKY20/94	3	0.00139864
LOC_Os01g74140	LOC_Os03g63810	OsWRKY17/80	3	0.00345643
LOC_Os01g74140	LOC_Os06g30860	OsWRKY17/31	3	0.00938812
LOC_Os03g63810	LOC_Os07g39480	OsWRKY80/87	3	0.00454949
LOC_Os03g63810	LOC_Os07g40570	OsWRKY80/88	3	0.00047654
LOC_Os03g63810	LOC_Os12g40570	OsWRKY80/94	3	0.00110262
LOC_Os05g27730	LOC_Os07g39480	OsWRKY53/87	3	0.00473836
LOC_Os05g40060	LOC_Os12g02420	OsWRKY48/97	3	0.00393058
LOC_Os05g40060	LOC_Os12g02450	OsWRKY48/64	3	0.00151193
LOC_Os05g49620	LOC_Os11g29870	OsWRKY19/72	3	0.00206752
LOC_Os07g40570	LOC_Os12g32250	OsWRKY88/96	3	0.00774851
Pair of Segments	Homologous genes
LOC_Os12g02420 - LOC_Os12g02450	LOC_Os12g02290/LOC_Os12g02340
LOC_Os12g02420 - LOC_Os12g02450	LOC_Os12g02310/LOC_Os12g02320
LOC_Os12g02420 - LOC_Os12g02450	LOC_Os12g02400/LOC_Os12g02440
LOC_Os12g02420 - LOC_Os12g02450	LOC_Os12g02420/LOC_Os12g02450	OsWRKY97/64
LOC_Os12g02420 - LOC_Os12g02450	LOC_Os12g02500/LOC_Os12g02510
LOC_Os12g02420 - LOC_Os12g02450	LOC_Os12g02530/LOC_Os12g02540
LOC_Os01g60640 - LOC_Os05g40060	LOC_Os01g60640/LOC_Os05g40060	OsWRKY21/48
LOC_Os01g60640 - LOC_Os05g40060	LOC_Os01g60700/LOC_Os05g40050
LOC_Os01g60640 - LOC_Os05g40060	LOC_Os01g60730/LOC_Os05g40020
LOC_Os01g60640 - LOC_Os05g40060	LOC_Os01g60770/LOC_Os05g39990
LOC_Os01g60640 - LOC_Os05g40060	LOC_Os01g60790/LOC_Os05g39960
LOC_Os01g60640 - LOC_Os05g40070	LOC_Os01g60640/LOC_Os05g40070	OsWRKY21/84
LOC_Os01g60640 - LOC_Os05g40070	LOC_Os01g60700/LOC_Os05g40050
LOC_Os01g60640 - LOC_Os05g40070	LOC_Os01g60730/LOC_Os05g40020
LOC_Os01g60640 - LOC_Os05g40070	LOC_Os01g60770/LOC_Os05g39990
LOC_Os01g60640 - LOC_Os05g40070	LOC_Os01g60790/LOC_Os05g39960
LOC_Os01g60640 - LOC_Os05g40080	LOC_Os01g60640/LOC_Os05g40080	OsWRKY21/54
LOC_Os01g60640 - LOC_Os05g40080	LOC_Os01g60700/LOC_Os05g40050
LOC_Os01g60640 - LOC_Os05g40080	LOC_Os01g60730/LOC_Os05g40020
LOC_Os01g60640 - LOC_Os05g40080	LOC_Os01g60770/LOC_Os05g39990
LOC_Os01g60640 - LOC_Os05g40080	LOC_Os01g60790/LOC_Os05g39960
LOC_Os01g60540 - LOC_Os05g40070	LOC_Os01g60540/LOC_Os05g40070	OsWRKY20/84
LOC_Os01g60540 - LOC_Os05g40070	LOC_Os01g60640/LOC_Os05g40060
LOC_Os01g60540 - LOC_Os05g40070	LOC_Os01g60670/LOC_Os05g40050
LOC_Os01g60540 - LOC_Os05g40070	LOC_Os01g60690/LOC_Os05g40030
LOC_Os01g60540 - LOC_Os05g40080	LOC_Os01g60540/LOC_Os05g40080	OsWRKY20/54
LOC_Os01g60540 - LOC_Os05g40080	LOC_Os01g60640/LOC_Os05g40060
LOC_Os01g60540 - LOC_Os05g40080	LOC_Os01g60670/LOC_Os05g40050
LOC_Os01g60540 - LOC_Os05g40080	LOC_Os01g60690/LOC_Os05g40030
LOC_Os01g60540 - LOC_Os07g40570	LOC_Os01g60540/LOC_Os07g40570	OsWRKY20/88
LOC_Os01g60540 - LOC_Os07g40570	LOC_Os01g60610/LOC_Os07g40590
LOC_Os01g60540 - LOC_Os07g40570	LOC_Os01g60620/LOC_Os07g40610
LOC_Os01g60540 - LOC_Os07g40570	LOC_Os01g60670/LOC_Os07g40630
LOC_Os01g74140 - LOC_Os04g51560	LOC_Os01g74050/LOC_Os04g51530
LOC_Os01g74140 - LOC_Os04g51560	LOC_Os01g74070/LOC_Os04g51540
LOC_Os01g74140 - LOC_Os04g51560	LOC_Os01g74140/LOC_Os04g51560	OsWRKY17/68
LOC_Os01g74140 - LOC_Os04g51560	LOC_Os01g74220/LOC_Os04g51720
LOC_Os01g74140 - LOC_Os12g40570	LOC_Os01g74140/LOC_Os12g40570	OsWRKY17/94
LOC_Os01g74140 - LOC_Os12g40570	LOC_Os01g74210/LOC_Os12g40660
LOC_Os01g74140 - LOC_Os12g40570	LOC_Os01g74220/LOC_Os12g40670
LOC_Os01g74140 - LOC_Os12g40570	LOC_Os01g74230/LOC_Os12g40690
LOC_Os10g18099 - LOC_Os12g40570	LOC_Os10g17970/LOC_Os12g40610
LOC_Os10g18099 - LOC_Os12g40570	LOC_Os10g17980/LOC_Os12g40600
LOC_Os10g18099 - LOC_Os12g40570	LOC_Os10g18099/LOC_Os12g40570	OsWRKY18/94
LOC_Os10g18099 - LOC_Os12g40570	LOC_Os10g18260/LOC_Os12g40419
LOC_Os01g43650 - LOC_Os01g60640	LOC_Os01g43650/LOC_Os01g60640	OsWRKY11/21
LOC_Os01g43650 - LOC_Os01g60640	LOC_Os01g43800/LOC_Os01g60620
LOC_Os01g43650 - LOC_Os01g60640	LOC_Os01g43820/LOC_Os01g60610
LOC_Os01g43650 - LOC_Os01g74140	LOC_Os01g43650/LOC_Os01g74140	OsWRKY11/17
LOC_Os01g43650 - LOC_Os01g74140	LOC_Os01g43800/LOC_Os01g74070
LOC_Os01g43650 - LOC_Os01g74140	LOC_Os01g43820/LOC_Os01g74050
LOC_Os01g43650 - LOC_Os04g51560	LOC_Os01g43650/LOC_Os04g51560	OsWRKY11/68
LOC_Os01g43650 - LOC_Os04g51560	LOC_Os01g43800/LOC_Os04g51540
LOC_Os01g43650 - LOC_Os04g51560	LOC_Os01g43820/LOC_Os04g51530
LOC_Os01g60540 - LOC_Os01g74140	LOC_Os01g60540/LOC_Os01g74140	OsWRKY20/17
LOC_Os01g60540 - LOC_Os01g74140	LOC_Os01g60610/LOC_Os01g74220
LOC_Os01g60540 - LOC_Os01g74140	LOC_Os01g60620/LOC_Os01g74230
LOC_Os01g60540 - LOC_Os03g63810	LOC_Os01g60540/LOC_Os03g63810	OsWRKY20/80
LOC_Os01g60540 - LOC_Os03g63810	LOC_Os01g60610/LOC_Os03g63800
LOC_Os01g60540 - LOC_Os03g63810	LOC_Os01g60620/LOC_Os03g63790
LOC_Os01g60540 - LOC_Os05g40060	LOC_Os01g60540/LOC_Os05g40060	OsWRKY20/48
LOC_Os01g60540 - LOC_Os05g40060	LOC_Os01g60670/LOC_Os05g40050
LOC_Os01g60540 - LOC_Os05g40060	LOC_Os01g60690/LOC_Os05g40030
LOC_Os01g60540 - LOC_Os12g40570	LOC_Os01g60540/LOC_Os12g40570	OsWRKY20/94
LOC_Os01g60540 - LOC_Os12g40570	LOC_Os01g60610/LOC_Os12g40670
LOC_Os01g60540 - LOC_Os12g40570	LOC_Os01g60620/LOC_Os12g40690
LOC_Os01g74140 - LOC_Os03g63810	LOC_Os01g74140/LOC_Os03g63810	OsWRKY17/80
LOC_Os01g74140 - LOC_Os03g63810	LOC_Os01g74220/LOC_Os03g63800
LOC_Os01g74140 - LOC_Os03g63810	LOC_Os01g74230/LOC_Os03g63790
LOC_Os01g74140 - LOC_Os06g30860	LOC_Os01g74140/LOC_Os06g30860	OsWRKY17/31
LOC_Os01g74140 - LOC_Os06g30860	LOC_Os01g74230/LOC_Os06g30990
LOC_Os01g74140 - LOC_Os06g30860	LOC_Os01g74270/LOC_Os06g31010
LOC_Os03g63810 - LOC_Os07g39480	LOC_Os03g63780/LOC_Os07g39380
LOC_Os03g63810 - LOC_Os07g39480	LOC_Os03g63790/LOC_Os07g39410
LOC_Os03g63810 - LOC_Os07g39480	LOC_Os03g63810/LOC_Os07g39480	OsWRKY80/87
LOC_Os03g63810 - LOC_Os07g40570	LOC_Os03g63790/LOC_Os07g40610
LOC_Os03g63810 - LOC_Os07g40570	LOC_Os03g63800/LOC_Os07g40590
LOC_Os03g63810 - LOC_Os07g40570	LOC_Os03g63810/LOC_Os07g40570	OsWRKY80/88
LOC_Os03g63810 - LOC_Os12g40570	LOC_Os03g63790/LOC_Os12g40690
LOC_Os03g63810 - LOC_Os12g40570	LOC_Os03g63800/LOC_Os12g40670
LOC_Os03g63810 - LOC_Os12g40570	LOC_Os03g63810/LOC_Os12g40570	OsWRKY80/94
LOC_Os05g27730 - LOC_Os07g39480	LOC_Os05g27730/LOC_Os07g39480	OsWRKY53/87
LOC_Os05g27730 - LOC_Os07g39480	LOC_Os05g27850/LOC_Os07g39600
LOC_Os05g27730 - LOC_Os07g39480	LOC_Os05g27860/LOC_Os07g39610
LOC_Os05g40060 - LOC_Os12g02420	LOC_Os05g40020/LOC_Os12g02350
LOC_Os05g40060 - LOC_Os12g02420	LOC_Os05g40060/LOC_Os12g02420	OsWRKY48/97
LOC_Os05g40060 - LOC_Os12g02420	LOC_Os05g40090/LOC_Os12g02460
LOC_Os05g40060 - LOC_Os12g02450	LOC_Os05g40020/LOC_Os12g02350
LOC_Os05g40060 - LOC_Os12g02450	LOC_Os05g40060/LOC_Os12g02450	OsWRKY48/64
LOC_Os05g40060 - LOC_Os12g02450	LOC_Os05g40090/LOC_Os12g02460
LOC_Os05g49620 - LOC_Os11g29870	LOC_Os05g49620/LOC_Os11g29870	OsWRKY19/72
LOC_Os05g49620 - LOC_Os11g29870	LOC_Os05g49710/LOC_Os11g29880
LOC_Os05g49620 - LOC_Os11g29870	LOC_Os05g49720/LOC_Os11g29890
LOC_Os07g40570 - LOC_Os12g32250	LOC_Os07g40470/LOC_Os12g32260
LOC_Os07g40570 - LOC_Os12g32250	LOC_Os07g40570/LOC_Os12g32250	OsWRKY88/96
LOC_Os07g40570 - LOC_Os12g32250	LOC_Os07g40580/LOC_Os12g32240
e. Clade 1 synteny data
Segment 1	Segment 2		Number of homologs	Expected value
AT5G01900	LOC_Os12g02450	AtWRKY62/OsWRKY64	6	0.000124043
AT5G01900	LOC_Os12g02420	AtWRKY62/OsWRKY97	5	0.000341432
LOC_Os12g02420	LOC_Os12g02450	OsWRKY97/64	5	0.000683406
LOC_Os01g60540	LOC_Os05g40080	OsWRKY20/54	3	0.00934901
LOC_Os01g60640	AT5G01900	OsWRKY21/AtWRKY62	3	0.00367915
Pair of Segments	Homologous genes
AT5G01900 - LOC_Os12g02450	AT5G01870/LOC_Os12g02340
AT5G01900 - LOC_Os12g02450	AT5G01880/LOC_Os12g02350
AT5G01900 - LOC_Os12g02450	AT5G01900/LOC_Os12g02450	AtWRKY62/OsWRKY64
AT5G01900 - LOC_Os12g02450	AT5G01930/LOC_Os12g02520
AT5G01900 - LOC_Os12g02450	AT5G01970/LOC_Os12g02570
AT5G01900 - LOC_Os12g02450	AT5G01980/LOC_Os12g02620
AT5G01900 - LOC_Os12g02420	AT5G01870/LOC_Os12g02290
AT5G01900 - LOC_Os12g02420	AT5G01880/LOC_Os12g02350
AT5G01900 - LOC_Os12g02420	AT5G01900/LOC_Os12g02420	AtWRKY62/OsWRKY97
AT5G01900 - LOC_Os12g02420	AT5G01930/LOC_Os12g02520
AT5G01900 - LOC_Os12g02420	AT5G01970/LOC_Os12g02570
LOC_Os12g02420 - LOC_Os12g02450	LOC_Os12g02290/LOC_Os12g02340
LOC_Os12g02420 - LOC_Os12g02450	LOC_Os12g02400/LOC_Os12g02440
LOC_Os12g02420 - LOC_Os12g02450	LOC_Os12g02420/LOC_Os12g02450	OsWRKY97/64
LOC_Os12g02420 - LOC_Os12g02450	LOC_Os12g02500/LOC_Os12g02510
LOC_Os12g02420 - LOC_Os12g02450	LOC_Os12g02530/LOC_Os12g02540
LOC_Os01g60540 - LOC_Os05g40080	LOC_Os01g60540/LOC_Os05g40080	OsWRKY20/54
LOC_Os01g60540 - LOC_Os05g40080	LOC_Os01g60640/LOC_Os05g40060
LOC_Os01g60540 - LOC_Os05g40080	LOC_Os01g60670/LOC_Os05g40050
LOC_Os01g60640 - AT5G01900	LOC_Os01g60640/AT5G01900	OsWRKY21/AtWRKY62
LOC_Os01g60640 - AT5G01900	LOC_Os01g60730/AT5G01880
LOC_Os01g60640 - AT5G01900	LOC_Os01g60740/AT5G01870
f. Clade 2 synteny data
Segment 1	Segment 2		Number of homologs	Expected value
POPTR_0016s14490	GSVIVT01030174001	PtrWRKY62/VvWRKY27	19	6.38249e-26
POPTR_0006s10950	GSVIVT01030174001	PtrWRKY89/VvWRKY27	19	2.15309e-26
POPTR_0016s14490	POPTR_0006s10950	PtrWRKY62/89	18	1.26488e-23
AT2G40750	GSVIVT01032661001	AtWRKY54/VvWRKY42	8	4.38398e-09
POPTR_0013s09470	GSVIVT01032661001	PtrWRKY54/VvWRKY42	6	5.6794e-06
POPTR_0016s14490	GSVIVT01032661001	PtrWRKY62/VvWRKY42	5	3.32327e-06
POPTR_0006s10950	GSVIVT01032661001	PtrWRKY89/VvWRKY42	5	1.9165e-06
GSVIVT01032661001	GSVIVT01030174001	VvWRKY42/27	5	2.19417e-06
AT2G40750	AT3G56400	AtWRKY54/At70	4	0.000450899
AT2G40750	POPTR_0013s09470	AtWRKY54/PtrWRKY54	3	0.00970439
AT3G56400	GSVIVT01032661001	AtWRKY70/VvWRKY42	3	0.00460567
Pair of Segments	Homologous genes
POPTR_0016s14490 - GSVIVT01030174001	POPTR_0016s14340/GSVIVT01030183001
POPTR_0016s14490 - GSVIVT01030174001	POPTR_0016s14350/GSVIVT01030182001
POPTR_0016s14490 - GSVIVT01030174001	POPTR_0016s14360/GSVIVT01030181001
POPTR_0016s14490 - GSVIVT01030174001	POPTR_0016s14400/GSVIVT01030180001
POPTR_0016s14490 - GSVIVT01030174001	POPTR_0016s14410/GSVIVT01030179001
POPTR_0016s14490 - GSVIVT01030174001	POPTR_0016s14420/GSVIVT01030178001
POPTR_0016s14490 - GSVIVT01030174001	POPTR_0016s14430/GSVIVT01030177001
POPTR_0016s14490 - GSVIVT01030174001	POPTR_0016s14470/GSVIVT01030176001
POPTR_0016s14490 - GSVIVT01030174001	POPTR_0016s14480/GSVIVT01030175001
POPTR_0016s14490 - GSVIVT01030174001	POPTR_0016s14490/GSVIVT01030174001	PtrWRKY62/VvWRKY27
POPTR_0016s14490 - GSVIVT01030174001	POPTR_0016s14500/GSVIVT01030172001
POPTR_0016s14490 - GSVIVT01030174001	POPTR_0016s14510/GSVIVT01030171001
POPTR_0016s14490 - GSVIVT01030174001	POPTR_0016s14520/GSVIVT01030170001
POPTR_0016s14490 - GSVIVT01030174001	POPTR_0016s14530/GSVIVT01030167001
POPTR_0016s14490 - GSVIVT01030174001	POPTR_0016s14540/GSVIVT01030166001
POPTR_0016s14490 - GSVIVT01030174001	POPTR_0016s14550/GSVIVT01030165001
POPTR_0016s14490 - GSVIVT01030174001	POPTR_0016s14580/GSVIVT01025872001
POPTR_0016s14490 - GSVIVT01030174001	POPTR_0016s14590/GSVIVT01025871001
POPTR_0016s14490 - GSVIVT01030174001	POPTR_0016s14610/GSVIVT01025870001
POPTR_0006s10950 - GSVIVT01030174001	POPTR_0006s10860/GSVIVT01030190001
POPTR_0006s10950 - GSVIVT01030174001	POPTR_0006s10870/GSVIVT01030183001
POPTR_0006s10950 - GSVIVT01030174001	POPTR_0006s10880/GSVIVT01030182001
POPTR_0006s10950 - GSVIVT01030174001	POPTR_0006s10900/GSVIVT01030180001
POPTR_0006s10950 - GSVIVT01030174001	POPTR_0006s10910/GSVIVT01030179001
POPTR_0006s10950 - GSVIVT01030174001	POPTR_0006s10920/GSVIVT01030178001
POPTR_0006s10950 - GSVIVT01030174001	POPTR_0006s10930/GSVIVT01030177001
POPTR_0006s10950 - GSVIVT01030174001	POPTR_0006s10940/GSVIVT01030176001
POPTR_0006s10950 - GSVIVT01030174001	POPTR_0006s10950/GSVIVT01030174001	PtrWRKY89/VvWRKY27
POPTR_0006s10950 - GSVIVT01030174001	POPTR_0006s10960/GSVIVT01030172001
POPTR_0006s10950 - GSVIVT01030174001	POPTR_0006s10980/GSVIVT01030171001
POPTR_0006s10950 - GSVIVT01030174001	POPTR_0006s10990/GSVIVT01030170001
POPTR_0006s10950 - GSVIVT01030174001	POPTR_0006s11000/GSVIVT01030169001
POPTR_0006s10950 - GSVIVT01030174001	POPTR_0006s11010/GSVIVT01030167001
POPTR_0006s10950 - GSVIVT01030174001	POPTR_0006s11020/GSVIVT01030166001
POPTR_0006s10950 - GSVIVT01030174001	POPTR_0006s11040/GSVIVT01030165001
POPTR_0006s10950 - GSVIVT01030174001	POPTR_0006s11060/GSVIVT01025873001
POPTR_0006s10950 - GSVIVT01030174001	POPTR_0006s11070/GSVIVT01025872001
POPTR_0006s10950 - GSVIVT01030174001	POPTR_0006s11080/GSVIVT01025871001
POPTR_0016s14490 - POPTR_0006s10950	POPTR_0016s14340/POPTR_0006s10870
POPTR_0016s14490 - POPTR_0006s10950	POPTR_0016s14350/POPTR_0006s10880
POPTR_0016s14490 - POPTR_0006s10950	POPTR_0016s14390/POPTR_0006s10890
POPTR_0016s14490 - POPTR_0006s10950	POPTR_0016s14400/POPTR_0006s10900
POPTR_0016s14490 - POPTR_0006s10950	POPTR_0016s14410/POPTR_0006s10910
POPTR_0016s14490 - POPTR_0006s10950	POPTR_0016s14420/POPTR_0006s10920
POPTR_0016s14490 - POPTR_0006s10950	POPTR_0016s14430/POPTR_0006s10930
POPTR_0016s14490 - POPTR_0006s10950	POPTR_0016s14470/POPTR_0006s10940
POPTR_0016s14490 - POPTR_0006s10950	POPTR_0016s14490/POPTR_0006s10950	PtrWRKY62/89
POPTR_0016s14490 - POPTR_0006s10950	POPTR_0016s14500/POPTR_0006s10960
POPTR_0016s14490 - POPTR_0006s10950	POPTR_0016s14510/POPTR_0006s10980
POPTR_0016s14490 - POPTR_0006s10950	POPTR_0016s14520/POPTR_0006s10990
POPTR_0016s14490 - POPTR_0006s10950	POPTR_0016s14530/POPTR_0006s11010
POPTR_0016s14490 - POPTR_0006s10950	POPTR_0016s14540/POPTR_0006s11020
POPTR_0016s14490 - POPTR_0006s10950	POPTR_0016s14550/POPTR_0006s11040
POPTR_0016s14490 - POPTR_0006s10950	POPTR_0016s14580/POPTR_0006s11070
POPTR_0016s14490 - POPTR_0006s10950	POPTR_0016s14590/POPTR_0006s11080
POPTR_0016s14490 - POPTR_0006s10950	POPTR_0016s14600/POPTR_0006s11090
AT2G40750 - GSVIVT01032661001	AT2G40660/GSVIVT01032669001
AT2G40750 - GSVIVT01032661001	AT2G40670/GSVIVT01032667001
AT2G40750 - GSVIVT01032661001	AT2G40720/GSVIVT01032665001
AT2G40750 - GSVIVT01032661001	AT2G40730/GSVIVT01032663001
AT2G40750 - GSVIVT01032661001	AT2G40740/GSVIVT01032662001
AT2G40750 - GSVIVT01032661001	AT2G40750/GSVIVT01032661001	AtWRKY54/VvWRKY42
AT2G40750 - GSVIVT01032661001	AT2G40760/GSVIVT01032660001
AT2G40750 - GSVIVT01032661001	AT2G40770/GSVIVT01032657001
POPTR_0013s09470 - GSVIVT01032661001	POPTR_0013s09390/GSVIVT01032673001
POPTR_0013s09470 - GSVIVT01032661001	POPTR_0013s09400/GSVIVT01032670001
POPTR_0013s09470 - GSVIVT01032661001	POPTR_0013s09410/GSVIVT01032665001
POPTR_0013s09470 - GSVIVT01032661001	POPTR_0013s09460/GSVIVT01032662001
POPTR_0013s09470 - GSVIVT01032661001	POPTR_0013s09470/GSVIVT01032661001	PtrWRKY54/VvWRKY42
POPTR_0013s09470 - GSVIVT01032661001	POPTR_0013s09530/GSVIVT01032651001
POPTR_0016s14490 - GSVIVT01032661001	POPTR_0016s14400/GSVIVT01032671001
POPTR_0016s14490 - GSVIVT01032661001	POPTR_0016s14410/GSVIVT01032670001
POPTR_0016s14490 - GSVIVT01032661001	POPTR_0016s14470/GSVIVT01032664001
POPTR_0016s14490 - GSVIVT01032661001	POPTR_0016s14490/GSVIVT01032661001	PtrWRKY62/VvWRKY42
POPTR_0016s14490 - GSVIVT01032661001	POPTR_0016s14510/GSVIVT01032658001
POPTR_0006s10950 - GSVIVT01032661001	POPTR_0006s10900/GSVIVT01032671001
POPTR_0006s10950 - GSVIVT01032661001	POPTR_0006s10910/GSVIVT01032670001
POPTR_0006s10950 - GSVIVT01032661001	POPTR_0006s10940/GSVIVT01032664001
POPTR_0006s10950 - GSVIVT01032661001	POPTR_0006s10950/GSVIVT01032661001	PtrWRKY89/VvWRKY42
POPTR_0006s10950 - GSVIVT01032661001	POPTR_0006s10980/GSVIVT01032658001
GSVIVT01032661001 - GSVIVT01030174001	GSVIVT01032671001/GSVIVT01030180001
GSVIVT01032661001 - GSVIVT01030174001	GSVIVT01032670001/GSVIVT01030179001
GSVIVT01032661001 - GSVIVT01030174001	GSVIVT01032664001/GSVIVT01030176001
GSVIVT01032661001 - GSVIVT01030174001	GSVIVT01032661001/GSVIVT01030174001	VvWRKY42/27
GSVIVT01032661001 - GSVIVT01030174001	GSVIVT01032658001/GSVIVT01030171001
AT2G40750 - AT3G56400	AT2G40670/AT3G56380
AT2G40750 - AT3G56400	AT2G40750/AT3G56400	AtWRKY54/70
AT2G40750 - AT3G56400	AT2G40790/AT3G56420
AT2G40750 - AT3G56400	AT2G40800/AT3G56430
AT2G40750 - POPTR_0013s09470	AT2G40690/POPTR_0013s09410
AT2G40750 - POPTR_0013s09470	AT2G40740/POPTR_0013s09460
AT2G40750 - POPTR_0013s09470	AT2G40750/POPTR_0013s09470	AtWRKY54/PtrWRKY54
AT3G56400 - GSVIVT01032661001	AT3G56370/GSVIVT01032670001
AT3G56400 - GSVIVT01032661001	AT3G56380/GSVIVT01032667001
AT3G56400 - GSVIVT01032661001	AT3G56400/GSVIVT01032661001	AtWRKY70/VvWRKY42
g. Clade 3 synteny data
Segment 1	Segment 2		Number of homologs	Expected value
POPTR_0003s13840	GSVIVT01019511001	PtrWRKY53/VvWRKY6	22	5.2079e-30
POPTR_0001s10490	POPTR_0003s13840	PtrWRKY41/53	20	4.83264e-26
POPTR_0001s10490	GSVIVT01019511001	PtrWRKY41/VvWRKY6	20	4.6856e-27
POPTR_0014s09190	GSVIVT01027069001	PtrWRKY64/VvWRKY48	17	5.4516e-20
POPTR_0014s09190	POPTR_0002s17010	PtrWRKY64/63	15	6.5184e-20
POPTR_0002s17010	GSVIVT01027069001	PtrWRKY63/VvWRKY48	14	2.7902e-19
GSVIVT01019511001	GSVIVT01027069001	VvWRKY6/48	9	5.35556e-11
POPTR_0014s09190	GSVIVT01019511001	PtrWRKY64/VvWRKY6	8	1.20394e-08
POPTR_0003s13840	GSVIVT01027069001	PtrWRKY53/VvWRKY48	8	9.17815e-10
AT4G11070	POPTR_0001s10490	AtWRKY41/PtrWRKY41	7	1.8924e-07
AT4G11070	POPTR_0003s13840	AtWRKY41/PtrWRKY53	7	4.33653e-05
AT4G11070	GSVIVT01019511001	AtWRKY41/VvWRKY6	7	1.05106e-06
AT4G23810	POPTR_0003s13840	AtWRKY53/PtrWRKY53	7	1.1516e-06
POPTR_0014s09190	POPTR_0003s13840	PtrWRKY64/53	7	3.39078e-07
AT2G46400	POPTR_0002s17010	AtWRKY46/PtrWRKY63	6	1.42649e-06
AT2G46400	GSVIVT01027069001	AtWRKY46/VvWRKY48	6	1.22274e-05
AT4G11070	AT4G23810	AtWRKY41/AtWRKY53	6	2.90881e-07
AT4G23810	POPTR_0001s10490	AtWRKY53/PtrWRKY41	6	5.90929e-06
AT4G23810	GSVIVT01019511001	AtWRKY53/VvWRKY6	6	1.86873e-05
POPTR_0001s10490	GSVIVT01027069001	PtrWRKY41/VvWRKY48	6	8.07447e-07
POPTR_0002s17010	POPTR_0003s13840	PtrWRKY63/53	6	6.25834e-06
POPTR_0002s17010	GSVIVT01019511001	PtrWRKY63/VvWRKY6	6	8.43813e-06
AT2G46400	POPTR_0014s09190	AtWRKY46/PtrWRKY64	5	0.000199312
POPTR_0001s10490	POPTR_0014s09190	PtrWRKY41/64	5	2.95223e-05
POPTR_0001s10490	POPTR_0002s17010	PtrWRKY41/63	5	0.000166064
AT5G24110	POPTR_0012s01380	AtWRKY30/PtrWRKY30	4	0.00129476
LOC_Os05g49620	GSVIVT01019511001	OsWRKY19/VvWRKY6	4	0.00181735
AT4G11070	POPTR_0014s09190	AtWRKY41/PtrWRKY64	3	0.00459993
AT4G11070	POPTR_0002s17010	AtWRKY41/PtrWRKY63	3	0.00328123
AT4G23810	POPTR_0002s17010	AtWRKY53/PtrWRKY63	3	0.00390749
LOC_Os05g49620	POPTR_0001s10490	OsWRKY19/PtrWRKY41	3	0.00608027
Pair of Segments	Homologous genes
POPTR_0003s13840 - GSVIVT01019511001	POPTR_0003s13690/GSVIVT01019492001
POPTR_0003s13840 - GSVIVT01019511001	POPTR_0003s13700/GSVIVT01019497001
POPTR_0003s13840 - GSVIVT01019511001	POPTR_0003s13710/GSVIVT01019499001
POPTR_0003s13840 - GSVIVT01019511001	POPTR_0003s13730/GSVIVT01019500001
POPTR_0003s13840 - GSVIVT01019511001	POPTR_0003s13750/GSVIVT01019501001
POPTR_0003s13840 - GSVIVT01019511001	POPTR_0003s13760/GSVIVT01019502001
POPTR_0003s13840 - GSVIVT01019511001	POPTR_0003s13780/GSVIVT01019504001
POPTR_0003s13840 - GSVIVT01019511001	POPTR_0003s13790/GSVIVT01019506001
POPTR_0003s13840 - GSVIVT01019511001	POPTR_0003s13800/GSVIVT01019508001
POPTR_0003s13840 - GSVIVT01019511001	POPTR_0003s13810/GSVIVT01019509001
POPTR_0003s13840 - GSVIVT01019511001	POPTR_0003s13820/GSVIVT01019510001
POPTR_0003s13840 - GSVIVT01019511001	POPTR_0003s13840/GSVIVT01019511001	PtrWRKY53/VvWRKY6
POPTR_0003s13840 - GSVIVT01019511001	POPTR_0003s13870/GSVIVT01019514001
POPTR_0003s13840 - GSVIVT01019511001	POPTR_0003s13880/GSVIVT01019515001
POPTR_0003s13840 - GSVIVT01019511001	POPTR_0003s13890/GSVIVT01019516001
POPTR_0003s13840 - GSVIVT01019511001	POPTR_0003s13900/GSVIVT01019517001
POPTR_0003s13840 - GSVIVT01019511001	POPTR_0003s13910/GSVIVT01019519001
POPTR_0003s13840 - GSVIVT01019511001	POPTR_0003s13920/GSVIVT01019521001
POPTR_0003s13840 - GSVIVT01019511001	POPTR_0003s13940/GSVIVT01019523001
POPTR_0003s13840 - GSVIVT01019511001	POPTR_0003s13950/GSVIVT01019527001
POPTR_0003s13840 - GSVIVT01019511001	POPTR_0003s13960/GSVIVT01019529001
POPTR_0003s13840 - GSVIVT01019511001	POPTR_0003s13970/GSVIVT01019530001
POPTR_0001s10490 - POPTR_0003s13840	POPTR_0001s10340/POPTR_0003s13700
POPTR_0001s10490 - POPTR_0003s13840	POPTR_0001s10350/POPTR_0003s13710
POPTR_0001s10490 - POPTR_0003s13840	POPTR_0001s10370/POPTR_0003s13730
POPTR_0001s10490 - POPTR_0003s13840	POPTR_0001s10380/POPTR_0003s13740
POPTR_0001s10490 - POPTR_0003s13840	POPTR_0001s10390/POPTR_0003s13750
POPTR_0001s10490 - POPTR_0003s13840	POPTR_0001s10400/POPTR_0003s13760
POPTR_0001s10490 - POPTR_0003s13840	POPTR_0001s10410/POPTR_0003s13780
POPTR_0001s10490 - POPTR_0003s13840	POPTR_0001s10420/POPTR_0003s13790
POPTR_0001s10490 - POPTR_0003s13840	POPTR_0001s10460/POPTR_0003s13820
POPTR_0001s10490 - POPTR_0003s13840	POPTR_0001s10490/POPTR_0003s13840	PtrWRKY41/53
POPTR_0001s10490 - POPTR_0003s13840	POPTR_0001s10520/POPTR_0003s13880
POPTR_0001s10490 - POPTR_0003s13840	POPTR_0001s10530/POPTR_0003s13900
POPTR_0001s10490 - POPTR_0003s13840	POPTR_0001s10540/POPTR_0003s13910
POPTR_0001s10490 - POPTR_0003s13840	POPTR_0001s10550/POPTR_0003s13920
POPTR_0001s10490 - POPTR_0003s13840	POPTR_0001s10560/POPTR_0003s13940
POPTR_0001s10490 - POPTR_0003s13840	POPTR_0001s10590/POPTR_0003s13950
POPTR_0001s10490 - POPTR_0003s13840	POPTR_0001s10600/POPTR_0003s13960
POPTR_0001s10490 - POPTR_0003s13840	POPTR_0001s10610/POPTR_0003s13970
POPTR_0001s10490 - POPTR_0003s13840	POPTR_0001s10620/POPTR_0003s13980
POPTR_0001s10490 - POPTR_0003s13840	POPTR_0001s10630/POPTR_0003s13990
POPTR_0001s10490 - GSVIVT01019511001	POPTR_0001s10340/GSVIVT01019497001
POPTR_0001s10490 - GSVIVT01019511001	POPTR_0001s10350/GSVIVT01019499001
POPTR_0001s10490 - GSVIVT01019511001	POPTR_0001s10370/GSVIVT01019500001
POPTR_0001s10490 - GSVIVT01019511001	POPTR_0001s10390/GSVIVT01019501001
POPTR_0001s10490 - GSVIVT01019511001	POPTR_0001s10400/GSVIVT01019502001
POPTR_0001s10490 - GSVIVT01019511001	POPTR_0001s10410/GSVIVT01019504001
POPTR_0001s10490 - GSVIVT01019511001	POPTR_0001s10420/GSVIVT01019506001
POPTR_0001s10490 - GSVIVT01019511001	POPTR_0001s10460/GSVIVT01019510001
POPTR_0001s10490 - GSVIVT01019511001	POPTR_0001s10490/GSVIVT01019511001	PtrWRKY41/VvWRKY6
POPTR_0001s10490 - GSVIVT01019511001	POPTR_0001s10500/GSVIVT01019512001
POPTR_0001s10490 - GSVIVT01019511001	POPTR_0001s10520/GSVIVT01019515001
POPTR_0001s10490 - GSVIVT01019511001	POPTR_0001s10530/GSVIVT01019517001
POPTR_0001s10490 - GSVIVT01019511001	POPTR_0001s10540/GSVIVT01019519001
POPTR_0001s10490 - GSVIVT01019511001	POPTR_0001s10550/GSVIVT01019521001
POPTR_0001s10490 - GSVIVT01019511001	POPTR_0001s10560/GSVIVT01019523001
POPTR_0001s10490 - GSVIVT01019511001	POPTR_0001s10570/GSVIVT01019525001
POPTR_0001s10490 - GSVIVT01019511001	POPTR_0001s10580/GSVIVT01019526001
POPTR_0001s10490 - GSVIVT01019511001	POPTR_0001s10590/GSVIVT01019527001
POPTR_0001s10490 - GSVIVT01019511001	POPTR_0001s10600/GSVIVT01019529001
POPTR_0001s10490 - GSVIVT01019511001	POPTR_0001s10610/GSVIVT01019530001
POPTR_0014s09190 - GSVIVT01027069001	POPTR_0014s09090/GSVIVT01027053001
POPTR_0014s09190 - GSVIVT01027069001	POPTR_0014s09100/GSVIVT01027054001
POPTR_0014s09190 - GSVIVT01027069001	POPTR_0014s09110/GSVIVT01027056001
POPTR_0014s09190 - GSVIVT01027069001	POPTR_0014s09120/GSVIVT01027057001
POPTR_0014s09190 - GSVIVT01027069001	POPTR_0014s09140/GSVIVT01027058001
POPTR_0014s09190 - GSVIVT01027069001	POPTR_0014s09150/GSVIVT01027060001
POPTR_0014s09190 - GSVIVT01027069001	POPTR_0014s09160/GSVIVT01027064001
POPTR_0014s09190 - GSVIVT01027069001	POPTR_0014s09190/GSVIVT01027069001	PtrWRKY64/VvWRKY48
POPTR_0014s09190 - GSVIVT01027069001	POPTR_0014s09210/GSVIVT01027073001
POPTR_0014s09190 - GSVIVT01027069001	POPTR_0014s09220/GSVIVT01027075001
POPTR_0014s09190 - GSVIVT01027069001	POPTR_0014s09240/GSVIVT01027076001
POPTR_0014s09190 - GSVIVT01027069001	POPTR_0014s09250/GSVIVT01027077001
POPTR_0014s09190 - GSVIVT01027069001	POPTR_0014s09280/GSVIVT01027078001
POPTR_0014s09190 - GSVIVT01027069001	POPTR_0014s09290/GSVIVT01027081001
POPTR_0014s09190 - GSVIVT01027069001	POPTR_0014s09310/GSVIVT01027083001
POPTR_0014s09190 - GSVIVT01027069001	POPTR_0014s09330/GSVIVT01027084001
POPTR_0014s09190 - GSVIVT01027069001	POPTR_0014s09340/GSVIVT01027086001
POPTR_0014s09190 - POPTR_0002s17010	POPTR_0014s09060/POPTR_0002s16930
POPTR_0014s09190 - POPTR_0002s17010	POPTR_0014s09110/POPTR_0002s16950
POPTR_0014s09190 - POPTR_0002s17010	POPTR_0014s09120/POPTR_0002s16960
POPTR_0014s09190 - POPTR_0002s17010	POPTR_0014s09130/POPTR_0002s16970
POPTR_0014s09190 - POPTR_0002s17010	POPTR_0014s09150/POPTR_0002s16980
POPTR_0014s09190 - POPTR_0002s17010	POPTR_0014s09160/POPTR_0002s17000
POPTR_0014s09190 - POPTR_0002s17010	POPTR_0014s09190/POPTR_0002s17010	PtrWRKY64/63
POPTR_0014s09190 - POPTR_0002s17010	POPTR_0014s09220/POPTR_0002s17040
POPTR_0014s09190 - POPTR_0002s17010	POPTR_0014s09240/POPTR_0002s17050
POPTR_0014s09190 - POPTR_0002s17010	POPTR_0014s09250/POPTR_0002s17060
POPTR_0014s09190 - POPTR_0002s17010	POPTR_0014s09280/POPTR_0002s17070
POPTR_0014s09190 - POPTR_0002s17010	POPTR_0014s09290/POPTR_0002s17080
POPTR_0014s09190 - POPTR_0002s17010	POPTR_0014s09310/POPTR_0002s17090
POPTR_0014s09190 - POPTR_0002s17010	POPTR_0014s09330/POPTR_0002s17100
POPTR_0014s09190 - POPTR_0002s17010	POPTR_0014s09340/POPTR_0002s17110
POPTR_0002s17010 - GSVIVT01027069001	POPTR_0002s16950/GSVIVT01027056001
POPTR_0002s17010 - GSVIVT01027069001	POPTR_0002s16960/GSVIVT01027057001
POPTR_0002s17010 - GSVIVT01027069001	POPTR_0002s16980/GSVIVT01027060001
POPTR_0002s17010 - GSVIVT01027069001	POPTR_0002s17000/GSVIVT01027064001
POPTR_0002s17010 - GSVIVT01027069001	POPTR_0002s17010/GSVIVT01027069001	PtrWRKY63/VvWRKY48
POPTR_0002s17010 - GSVIVT01027069001	POPTR_0002s17040/GSVIVT01027075001
POPTR_0002s17010 - GSVIVT01027069001	POPTR_0002s17050/GSVIVT01027076001
POPTR_0002s17010 - GSVIVT01027069001	POPTR_0002s17060/GSVIVT01027077001
POPTR_0002s17010 - GSVIVT01027069001	POPTR_0002s17070/GSVIVT01027078001
POPTR_0002s17010 - GSVIVT01027069001	POPTR_0002s17080/GSVIVT01027081001
POPTR_0002s17010 - GSVIVT01027069001	POPTR_0002s17090/GSVIVT01027083001
POPTR_0002s17010 - GSVIVT01027069001	POPTR_0002s17100/GSVIVT01027084001
POPTR_0002s17010 - GSVIVT01027069001	POPTR_0002s17110/GSVIVT01027086001
POPTR_0002s17010 - GSVIVT01027069001	POPTR_0002s17120/GSVIVT01027087001
GSVIVT01019511001 - GSVIVT01027069001	GSVIVT01019491001/GSVIVT01027053001
GSVIVT01019511001 - GSVIVT01027069001	GSVIVT01019492001/GSVIVT01027054001
GSVIVT01019511001 - GSVIVT01027069001	GSVIVT01019500001/GSVIVT01027056001
GSVIVT01019511001 - GSVIVT01027069001	GSVIVT01019501001/GSVIVT01027058001
GSVIVT01019511001 - GSVIVT01027069001	GSVIVT01019502001/GSVIVT01027060001
GSVIVT01019511001 - GSVIVT01027069001	GSVIVT01019508001/GSVIVT01027064001
GSVIVT01019511001 - GSVIVT01027069001	GSVIVT01019510001/GSVIVT01027068001
GSVIVT01019511001 - GSVIVT01027069001	GSVIVT01019511001/GSVIVT01027069001	VvWRKY6/48
GSVIVT01019511001 - GSVIVT01027069001	GSVIVT01019517001/GSVIVT01027078001
POPTR_0014s09190 - GSVIVT01019511001	POPTR_0014s09090/GSVIVT01019491001
POPTR_0014s09190 - GSVIVT01019511001	POPTR_0014s09100/GSVIVT01019492001
POPTR_0014s09190 - GSVIVT01019511001	POPTR_0014s09110/GSVIVT01019500001
POPTR_0014s09190 - GSVIVT01019511001	POPTR_0014s09140/GSVIVT01019501001
POPTR_0014s09190 - GSVIVT01019511001	POPTR_0014s09150/GSVIVT01019502001
POPTR_0014s09190 - GSVIVT01019511001	POPTR_0014s09160/GSVIVT01019508001
POPTR_0014s09190 - GSVIVT01019511001	POPTR_0014s09190/GSVIVT01019511001	PtrWRKY64/VvWRKY6
POPTR_0014s09190 - GSVIVT01019511001	POPTR_0014s09280/GSVIVT01019517001
POPTR_0003s13840 - GSVIVT01027069001	POPTR_0003s13690/GSVIVT01027054001
POPTR_0003s13840 - GSVIVT01027069001	POPTR_0003s13730/GSVIVT01027056001
POPTR_0003s13840 - GSVIVT01027069001	POPTR_0003s13750/GSVIVT01027058001
POPTR_0003s13840 - GSVIVT01027069001	POPTR_0003s13760/GSVIVT01027060001
POPTR_0003s13840 - GSVIVT01027069001	POPTR_0003s13800/GSVIVT01027064001
POPTR_0003s13840 - GSVIVT01027069001	POPTR_0003s13820/GSVIVT01027068001
POPTR_0003s13840 - GSVIVT01027069001	POPTR_0003s13840/GSVIVT01027069001	PtrWRKY53/VvWRKY48
POPTR_0003s13840 - GSVIVT01027069001	POPTR_0003s13900/GSVIVT01027078001
AT4G11070 - POPTR_0001s10490	AT4G11020/POPTR_0001s10630
AT4G11070 - POPTR_0001s10490	AT4G11030/POPTR_0001s10590
AT4G11070 - POPTR_0001s10490	AT4G11040/POPTR_0001s10570
AT4G11070 - POPTR_0001s10490	AT4G11050/POPTR_0001s10560
AT4G11070 - POPTR_0001s10490	AT4G11070/POPTR_0001s10490	AtWRKY41/PtrWRKY41
AT4G11070 - POPTR_0001s10490	AT4G11080/POPTR_0001s10410
AT4G11070 - POPTR_0001s10490	AT4G11090/POPTR_0001s10400
AT4G11070 - POPTR_0003s13840	AT4G11020/POPTR_0003s13990
AT4G11070 - POPTR_0003s13840	AT4G11030/POPTR_0003s13950
AT4G11070 - POPTR_0003s13840	AT4G11050/POPTR_0003s13940
AT4G11070 - POPTR_0003s13840	AT4G11070/POPTR_0003s13840	AtWRKY41/PtrWRKY53
AT4G11070 - POPTR_0003s13840	AT4G11080/POPTR_0003s13780
AT4G11070 - POPTR_0003s13840	AT4G11090/POPTR_0003s13760
AT4G11070 - POPTR_0003s13840	AT4G11110/POPTR_0003s13690
AT4G11070 - GSVIVT01019511001	AT4G11030/GSVIVT01019527001
AT4G11070 - GSVIVT01019511001	AT4G11040/GSVIVT01019525001
AT4G11070 - GSVIVT01019511001	AT4G11050/GSVIVT01019523001
AT4G11070 - GSVIVT01019511001	AT4G11070/GSVIVT01019511001	AtWRKY41/VvWRKY6
AT4G11070 - GSVIVT01019511001	AT4G11080/GSVIVT01019504001
AT4G11070 - GSVIVT01019511001	AT4G11090/GSVIVT01019502001
AT4G11070 - GSVIVT01019511001	AT4G11110/GSVIVT01019492001
AT4G23810 - POPTR_0003s13840	AT4G23790/POPTR_0003s13760
AT4G23810 - POPTR_0003s13840	AT4G23800/POPTR_0003s13780
AT4G23810 - POPTR_0003s13840	AT4G23810/POPTR_0003s13840	AtWRKY53/PtrWRKY53
AT4G23810 - POPTR_0003s13840	AT4G23820/POPTR_0003s13890
AT4G23810 - POPTR_0003s13840	AT4G23850/POPTR_0003s13950
AT4G23810 - POPTR_0003s13840	AT4G23860/POPTR_0003s13980
AT4G23810 - POPTR_0003s13840	AT4G23870/POPTR_0003s13990
POPTR_0014s09190 - POPTR_0003s13840	POPTR_0014s09100/POPTR_0003s13690
POPTR_0014s09190 - POPTR_0003s13840	POPTR_0014s09110/POPTR_0003s13730
POPTR_0014s09190 - POPTR_0003s13840	POPTR_0014s09140/POPTR_0003s13750
POPTR_0014s09190 - POPTR_0003s13840	POPTR_0014s09150/POPTR_0003s13760
POPTR_0014s09190 - POPTR_0003s13840	POPTR_0014s09160/POPTR_0003s13800
POPTR_0014s09190 - POPTR_0003s13840	POPTR_0014s09190/POPTR_0003s13840	PtrWRKY64/53
POPTR_0014s09190 - POPTR_0003s13840	POPTR_0014s09280/POPTR_0003s13900
AT2G46400 - POPTR_0002s17010	AT2G46310/POPTR_0002s16900
AT2G46400 - POPTR_0002s17010	AT2G46320/POPTR_0002s16920
AT2G46400 - POPTR_0002s17010	AT2G46370/POPTR_0002s16960
AT2G46400 - POPTR_0002s17010	AT2G46400/POPTR_0002s17010	AtWRKY46/PtrWRKY63
AT2G46400 - POPTR_0002s17010	AT2G46420/POPTR_0002s17110
AT2G46400 - POPTR_0002s17010	AT2G46430/POPTR_0002s17120
AT2G46400 - GSVIVT01027069001	AT2G46340/GSVIVT01027054001
AT2G46400 - GSVIVT01027069001	AT2G46370/GSVIVT01027057001
AT2G46400 - GSVIVT01027069001	AT2G46380/GSVIVT01027058001
AT2G46400 - GSVIVT01027069001	AT2G46400/GSVIVT01027069001	AtWRKY46/VvWRKY48
AT2G46400 - GSVIVT01027069001	AT2G46420/GSVIVT01027086001
AT2G46400 - GSVIVT01027069001	AT2G46430/GSVIVT01027087001
AT4G11070 - AT4G23810	AT4G11020/AT4G23870
AT4G11070 - AT4G23810	AT4G11030/AT4G23850
AT4G11070 - AT4G23810	AT4G11070/AT4G23810	AtWRKY41/AtWRKY53
AT4G11070 - AT4G23810	AT4G11080/AT4G23800
AT4G11070 - AT4G23810	AT4G11090/AT4G23790
AT4G11070 - AT4G23810	AT4G11140/AT4G23750
AT4G23810 - POPTR_0001s10490	AT4G23790/POPTR_0001s10400
AT4G23810 - POPTR_0001s10490	AT4G23800/POPTR_0001s10410
AT4G23810 - POPTR_0001s10490	AT4G23810/POPTR_0001s10490	AtWRKY53/PtrWRKY41
AT4G23810 - POPTR_0001s10490	AT4G23840/POPTR_0001s10580
AT4G23810 - POPTR_0001s10490	AT4G23850/POPTR_0001s10590
AT4G23810 - POPTR_0001s10490	AT4G23860/POPTR_0001s10620
AT4G23810 - GSVIVT01019511001	AT4G23790/GSVIVT01019502001
AT4G23810 - GSVIVT01019511001	AT4G23800/GSVIVT01019504001
AT4G23810 - GSVIVT01019511001	AT4G23810/GSVIVT01019511001	AtWRKY53/VvWRKY6
AT4G23810 - GSVIVT01019511001	AT4G23820/GSVIVT01019516001
AT4G23810 - GSVIVT01019511001	AT4G23840/GSVIVT01019526001
AT4G23810 - GSVIVT01019511001	AT4G23850/GSVIVT01019527001
POPTR_0001s10490 - GSVIVT01027069001	POPTR_0001s10370/GSVIVT01027056001
POPTR_0001s10490 - GSVIVT01027069001	POPTR_0001s10390/GSVIVT01027058001
POPTR_0001s10490 - GSVIVT01027069001	POPTR_0001s10400/GSVIVT01027060001
POPTR_0001s10490 - GSVIVT01027069001	POPTR_0001s10460/GSVIVT01027068001
POPTR_0001s10490 - GSVIVT01027069001	POPTR_0001s10490/GSVIVT01027069001	PtrWRKY41/VvWRKY48
POPTR_0001s10490 - GSVIVT01027069001	POPTR_0001s10530/GSVIVT01027078001
POPTR_0002s17010 - POPTR_0003s13840	POPTR_0002s16950/POPTR_0003s13730
POPTR_0002s17010 - POPTR_0003s13840	POPTR_0002s16980/POPTR_0003s13760
POPTR_0002s17010 - POPTR_0003s13840	POPTR_0002s17000/POPTR_0003s13800
POPTR_0002s17010 - POPTR_0003s13840	POPTR_0002s17010/POPTR_0003s13840	PtrWRKY63/53
POPTR_0002s17010 - POPTR_0003s13840	POPTR_0002s17070/POPTR_0003s13900
POPTR_0002s17010 - POPTR_0003s13840	POPTR_0002s17150/POPTR_0003s13970
POPTR_0002s17010 - GSVIVT01019511001	POPTR_0002s16950/GSVIVT01019500001
POPTR_0002s17010 - GSVIVT01019511001	POPTR_0002s16980/GSVIVT01019502001
POPTR_0002s17010 - GSVIVT01019511001	POPTR_0002s17000/GSVIVT01019508001
POPTR_0002s17010 - GSVIVT01019511001	POPTR_0002s17010/GSVIVT01019511001	PtrWRKY63/VvWRKY6
POPTR_0002s17010 - GSVIVT01019511001	POPTR_0002s17070/GSVIVT01019517001
POPTR_0002s17010 - GSVIVT01019511001	POPTR_0002s17150/GSVIVT01019530001
AT2G46400 - POPTR_0014s09190	AT2G46340/POPTR_0014s09100
AT2G46400 - POPTR_0014s09190	AT2G46370/POPTR_0014s09120
AT2G46400 - POPTR_0014s09190	AT2G46380/POPTR_0014s09140
AT2G46400 - POPTR_0014s09190	AT2G46400/POPTR_0014s09190	AtWRKY46/PtrWRKY64
AT2G46400 - POPTR_0014s09190	AT2G46420/POPTR_0014s09340
POPTR_0001s10490 - POPTR_0014s09190	POPTR_0001s10370/POPTR_0014s09110
POPTR_0001s10490 - POPTR_0014s09190	POPTR_0001s10390/POPTR_0014s09140
POPTR_0001s10490 - POPTR_0014s09190	POPTR_0001s10400/POPTR_0014s09150
POPTR_0001s10490 - POPTR_0014s09190	POPTR_0001s10490/POPTR_0014s09190	PtrWRKY41/64
POPTR_0001s10490 - POPTR_0014s09190	POPTR_0001s10530/POPTR_0014s09280
POPTR_0001s10490 - POPTR_0002s17010	POPTR_0001s10370/POPTR_0002s16950
POPTR_0001s10490 - POPTR_0002s17010	POPTR_0001s10400/POPTR_0002s16980
POPTR_0001s10490 - POPTR_0002s17010	POPTR_0001s10490/POPTR_0002s17010	PtrWRKY41/63
POPTR_0001s10490 - POPTR_0002s17010	POPTR_0001s10530/POPTR_0002s17070
POPTR_0001s10490 - POPTR_0002s17010	POPTR_0001s10610/POPTR_0002s17150
AT5G24110 - POPTR_0012s01380	AT5G24100/POPTR_0012s01230
AT5G24110 - POPTR_0012s01380	AT5G24110/POPTR_0012s01380	AtWRKY30/PtrWRKY30
AT5G24110 - POPTR_0012s01380	AT5G24120/POPTR_0012s01430
AT5G24110 - POPTR_0012s01380	AT5G24130/POPTR_0012s01440
LOC_Os05g49620 - GSVIVT01019511001	LOC_Os05g49590/GSVIVT01019492001
LOC_Os05g49620 - GSVIVT01019511001	LOC_Os05g49620/GSVIVT01019511001	OsWRKY19/VvWRKY6
LOC_Os05g49620 - GSVIVT01019511001	LOC_Os05g49700/GSVIVT01019519001
LOC_Os05g49620 - GSVIVT01019511001	LOC_Os05g49730/GSVIVT01019525001
AT4G11070 - POPTR_0014s09190	AT4G11070/POPTR_0014s09190	AtWRKY41/PtrWRKY64
AT4G11070 - POPTR_0014s09190	AT4G11090/POPTR_0014s09150
AT4G11070 - POPTR_0014s09190	AT4G11110/POPTR_0014s09100
AT4G11070 - POPTR_0002s17010	AT4G11070/POPTR_0002s17010	AtWRKY41/PtrWRKY63
AT4G11070 - POPTR_0002s17010	AT4G11090/POPTR_0002s16980
AT4G11070 - POPTR_0002s17010	AT4G11140/POPTR_0002s16900
AT4G23810 - POPTR_0002s17010	AT4G23750/POPTR_0002s16900
AT4G23810 - POPTR_0002s17010	AT4G23790/POPTR_0002s16980
AT4G23810 - POPTR_0002s17010	AT4G23810/POPTR_0002s17010	AtWRKY53/PtrWRKY63
LOC_Os05g49620 - POPTR_0001s10490	LOC_Os05g49620/POPTR_0001s10490	OsWRKY19/PtrWRKY41
LOC_Os05g49620 - POPTR_0001s10490	LOC_Os05g49700/POPTR_0001s10540
LOC_Os05g49620 - POPTR_0001s10490	LOC_Os05g49730/POPTR_0001s10570
h. Clade 4 synteny data
Segment 1	Segment 2		Number of homologs	Expected value
POPTR_0019s08730	GSVIVT01032662001	PtrWRKY55/VvWRKY41	9	2.88613e-13
AT2G40740	POPTR_0019s08730	AtWRKY55/PtrWRKY55	8	7.25043e-08
AT2G40740	GSVIVT01032662001	AtWRKY55/VvWRKY41	8	1.4226e-08
POPTR_0013s09460	POPTR_0019s08730	PtrWRKY90/55	5	0.000254414
POPTR_0013s09460	GSVIVT01032662001	PtrWRKY90/VvWRKY41	5	0.000156081
LOC_Os01g74140	LOC_Os04g51560	OsWRKY17/68	4	0.000580679
LOC_Os01g74140	LOC_Os12g40570	OsWRKY17/94	4	3.25513e-05
LOC_Os01g74140	LOC_Os03g63810	OsWRKY17/80	3	0.00345643
LOC_Os01g74140	LOC_Os06g30860	OsWRKY17/31	3	0.00938812
LOC_Os03g63810	LOC_Os07g39480	OsWRKY80/87	3	0.00454949
LOC_Os03g63810	LOC_Os07g40570	OsWRKY80/88	3	0.00047654
LOC_Os03g63810	LOC_Os12g40570	OsWRKY80/94	3	0.00110262
LOC_Os05g27730	LOC_Os07g39480	OsWRKY53/87	3	0.00986543
LOC_Os07g40570	LOC_Os12g32250	OsWRKY88/96	3	0.00774851
Pair of Segments	Homologous genes
POPTR_0019s08730 - GSVIVT01032662001	POPTR_0019s08640/GSVIVT01032673001
POPTR_0019s08730 - GSVIVT01032662001	POPTR_0019s08650/GSVIVT01032672001
POPTR_0019s08730 - GSVIVT01032662001	POPTR_0019s08670/GSVIVT01032670001
POPTR_0019s08730 - GSVIVT01032662001	POPTR_0019s08680/GSVIVT01032669001
POPTR_0019s08730 - GSVIVT01032662001	POPTR_0019s08690/GSVIVT01032667001
POPTR_0019s08730 - GSVIVT01032662001	POPTR_0019s08720/GSVIVT01032663001
POPTR_0019s08730 - GSVIVT01032662001	POPTR_0019s08730/GSVIVT01032662001	PtrWRKY55/VvWRKY41
POPTR_0019s08730 - GSVIVT01032662001	POPTR_0019s08750/GSVIVT01032660001
POPTR_0019s08730 - GSVIVT01032662001	POPTR_0019s08790/GSVIVT01032657001
AT2G40740 - POPTR_0019s08730	AT2G40640/POPTR_0019s08650
AT2G40740 - POPTR_0019s08730	AT2G40660/POPTR_0019s08680
AT2G40740 - POPTR_0019s08730	AT2G40670/POPTR_0019s08690
AT2G40740 - POPTR_0019s08730	AT2G40700/POPTR_0019s08710
AT2G40740 - POPTR_0019s08730	AT2G40730/POPTR_0019s08720
AT2G40740 - POPTR_0019s08730	AT2G40740/POPTR_0019s08730	AtWRKY55/PtrWRKY55
AT2G40740 - POPTR_0019s08730	AT2G40760/POPTR_0019s08750
AT2G40740 - POPTR_0019s08730	AT2G40770/POPTR_0019s08790
AT2G40740 - GSVIVT01032662001	AT2G40640/GSVIVT01032672001
AT2G40740 - GSVIVT01032662001	AT2G40660/GSVIVT01032669001
AT2G40740 - GSVIVT01032662001	AT2G40670/GSVIVT01032667001
AT2G40740 - GSVIVT01032662001	AT2G40720/GSVIVT01032665001
AT2G40740 - GSVIVT01032662001	AT2G40730/GSVIVT01032663001
AT2G40740 - GSVIVT01032662001	AT2G40740/GSVIVT01032662001	AtWRKY55/VvWRKY41
AT2G40740 - GSVIVT01032662001	AT2G40760/GSVIVT01032660001
AT2G40740 - GSVIVT01032662001	AT2G40770/GSVIVT01032657001
POPTR_0013s09460 - POPTR_0019s08730	POPTR_0013s09350/POPTR_0019s08590
POPTR_0013s09460 - POPTR_0019s08730	POPTR_0013s09370/POPTR_0019s08600
POPTR_0013s09460 - POPTR_0019s08730	POPTR_0013s09390/POPTR_0019s08640
POPTR_0013s09460 - POPTR_0019s08730	POPTR_0013s09400/POPTR_0019s08670
POPTR_0013s09460 - POPTR_0019s08730	POPTR_0013s09460/POPTR_0019s08730	PtrWRKY90/55
POPTR_0013s09460 - GSVIVT01032662001	POPTR_0013s09390/GSVIVT01032673001
POPTR_0013s09460 - GSVIVT01032662001	POPTR_0013s09400/GSVIVT01032670001
POPTR_0013s09460 - GSVIVT01032662001	POPTR_0013s09410/GSVIVT01032665001
POPTR_0013s09460 - GSVIVT01032662001	POPTR_0013s09460/GSVIVT01032662001	PtrWRKY90/VvWRKY41
POPTR_0013s09460 - GSVIVT01032662001	POPTR_0013s09530/GSVIVT01032651001
LOC_Os01g74140 - LOC_Os04g51560	LOC_Os01g74050/LOC_Os04g51530
LOC_Os01g74140 - LOC_Os04g51560	LOC_Os01g74070/LOC_Os04g51540
LOC_Os01g74140 - LOC_Os04g51560	LOC_Os01g74140/LOC_Os04g51560	OsWRKY17/68
LOC_Os01g74140 - LOC_Os04g51560	LOC_Os01g74220/LOC_Os04g51720
LOC_Os01g74140 - LOC_Os12g40570	LOC_Os01g74140/LOC_Os12g40570	OsWRKY17/94
LOC_Os01g74140 - LOC_Os12g40570	LOC_Os01g74210/LOC_Os12g40660
LOC_Os01g74140 - LOC_Os12g40570	LOC_Os01g74220/LOC_Os12g40670
LOC_Os01g74140 - LOC_Os12g40570	LOC_Os01g74230/LOC_Os12g40690
LOC_Os01g74140 - LOC_Os03g63810	LOC_Os01g74140/LOC_Os03g63810	OsWRKY17/80
LOC_Os01g74140 - LOC_Os03g63810	LOC_Os01g74220/LOC_Os03g63800
LOC_Os01g74140 - LOC_Os03g63810	LOC_Os01g74230/LOC_Os03g63790
LOC_Os01g74140 - LOC_Os06g30860	LOC_Os01g74140/LOC_Os06g30860	OsWRKY17/31
LOC_Os01g74140 - LOC_Os06g30860	LOC_Os01g74230/LOC_Os06g30990
LOC_Os01g74140 - LOC_Os06g30860	LOC_Os01g74270/LOC_Os06g31010
LOC_Os03g63810 - LOC_Os07g39480	LOC_Os03g63780/LOC_Os07g39380
LOC_Os03g63810 - LOC_Os07g39480	LOC_Os03g63790/LOC_Os07g39410
LOC_Os03g63810 - LOC_Os07g39480	LOC_Os03g63810/LOC_Os07g39480	OsWRKY80/87
LOC_Os03g63810 - LOC_Os07g40570	LOC_Os03g63790/LOC_Os07g40610
LOC_Os03g63810 - LOC_Os07g40570	LOC_Os03g63800/LOC_Os07g40590
LOC_Os03g63810 - LOC_Os07g40570	LOC_Os03g63810/LOC_Os07g40570	OsWRKY80/88
LOC_Os03g63810 - LOC_Os12g40570	LOC_Os03g63790/LOC_Os12g40690
LOC_Os03g63810 - LOC_Os12g40570	LOC_Os03g63800/LOC_Os12g40670
LOC_Os03g63810 - LOC_Os12g40570	LOC_Os03g63810/LOC_Os12g40570	OsWRKY80/94
LOC_Os05g27730 - LOC_Os07g39480	LOC_Os05g27690/LOC_Os07g39610
LOC_Os05g27730 - LOC_Os07g39480	LOC_Os05g27700/LOC_Os07g39600
LOC_Os05g27730 - LOC_Os07g39480	LOC_Os05g27730/LOC_Os07g39480	OsWRKY53/87
LOC_Os07g40570 - LOC_Os12g32250	LOC_Os07g40470/LOC_Os12g32260
LOC_Os07g40570 - LOC_Os12g32250	LOC_Os07g40570/LOC_Os12g32250	OsWRKY88/96
LOC_Os07g40570 - LOC_Os12g32250	LOC_Os07g40580/LOC_Os12g32240

## Sheet: Sheet2
POPTR_0001s10490	PtrWRKY41	12
POPTR_0002s17010	PtrWRKY63	51
POPTR_0003s13840	PtrWRKY53	21
POPTR_0006s10950	PtrWRKY89	65
POPTR_0012s01380	PtrWRKY30	27
POPTR_0013s09470	PtrWRKY54	77
POPTR_0013s09460	PtrWRKY90	76
POPTR_0014s09190	PtrWRKY64	6
POPTR_0016s14490	PtrWRKY62	85
POPTR_0019s08730	PtrWRKY55	36
