# Supplementary material for: Comparative genomic analysis of the WRKY III gene family in populus, grape, arabidopsis and rice
Source: Biol Direct. 2015 Sep 8;10:48. doi: 10.1186/s13062-015-0076-3 (PMC4563840; doi:10.1186/s13062-015-0076-3)
Supplement: Additional file 4: Table S4. — List of primer sequences used for qRT-PCR analysis of the 10 poplar WRKY III genes. (XLS 30 kb) [file 13062_2015_76_MOESM4_ESM.xls]

## Sheet: Sheet2
Table S4. List of primer sequences used for qRT-PCR analysis of the 10 poplar WRKY III genes
No.	Name	Gene Identifier	Orientation	Primer Sequence (5'->3')
1	PtrWRKY30	Potri.012G031700.1	F	CGCAATGTCCAAGGTTGTTTAG
			R	TTTCTTGGTCGGGTTGGTTT
2	PtrWRKY41	Potri.001G092900.1	F	AGCCACACCTGAACCAACTCACTAC
			R	GGTGAGTCAAATGGAAAGTCGGGAA
3	PtrWRKY53	Potri.003G138600.1	F	GAAAGACCACTCCCAGATGGACAGA
			R	CTTTTCTTGTTTTTCTGGTGATGAT
4	PtrWRKY54	Potri.013G090300.1	F	CTATCATCAAGCAGGGAAAGGG
			R	CGGTCATCATAACACGCAGAG
5	PtrWRKY55	Potri.019G059300.1	F	GCCTCAACCATCCACAGCA
			R	ACCAACAGTGGAGGGACCAG
6	PtrWRKY62	Potri.016G137900.1	F	AACAAGCCAAGCAACTCCCT
			R	TGACCCCAGAAATCACATCG
7	PtrWRKY63	Potri.002G168700.1	F	AAATCGCGGTGCTTTAGTTGCT
			R	TCTTTGTTCCATTCCTCCTTGC
8	PtrWRKY64	Potri.014G096200.1	F	TTGATGATGGTTATAGCTGGAGG
			R	CTGCTGCTTACGATGATACTTGC
9	PtrWRKY89	Potri.006G109100.1	F	CCACCCATTCTTTACCACATCC
			R	CCTAAAACATCACCGCCGTCT
10	PtrWRKY90	Potri.013G090400.1	F	TTTAGTCTGGGTTCTGGAGGTAGCG
			R	TCTTGCTCGCATCTGCTATTGGT
